# Supplementary material for: Transcriptomic Analysis of Toxoplasma Development Reveals Many Novel Functions and Structures Specific to Sporozoites and Oocysts
Source: PLoS One. 2012 Feb 13;7(2):e29998. doi: 10.1371/journal.pone.0029998 (PMC3278417; doi:10.1371/journal.pone.0029998)
Supplement: Table S2 — All probesets for which a significant difference (p<0.05) was identified in any of the following pair-wise comparisons: oocyst time points - d4 vs. d0, d10 vs. d0, d10 vs. d4; and between oocysts and asexual lifestages - d10 vs. tachyzoite (2 dpi), d10 vs. bradyzoite (21 dpi). (XLSX) [file pone.0029998.s002.xlsx]

## Sheet: Sheet1
Supplemental Table 2. All probesets for which a significant difference between any pair-wise comparison was found, as described in materials and methods. Fold change shown only where significant (p<0.05).
Probeset	Gene ID1	Product2		d03	d43	d103	Tz4	Bz5	d4 vs. d0	d10 vs. d0	d10 vs. d4	d10 vs. tachy	d10 vs. brady
94.m00031_s_at	TGME49_096340	hypothetical protein		4.291	3.984	4.108	3.992	5.346	-	-	-	-	0.577
86.m00898_x_at	TGME49_095960	hypothetical protein, conserved		4.236	3.498	3.229	3.99	4.384	0.812	0.764	-	0.825764	0.725
86.m00898_at	TGME49_095960	hypothetical protein, conserved		4.349	3.229	3.044	3.703	3.857	0.734	0.705	-	-	-
86.m00844_at	TGME49_096000	hypothetical protein	ROP2L12	4.852	5.05	5.318	3.926	4.846	-	-	-	1.8018	-
86.m00843_at	TGME49_095950	hypothetical protein		4.268	3.445	3.528	3.382	3.517	0.794	-	-	-	-
86.m00841_at	-------	-------		3.637	5.307	6.122	3.047	3.384	1.934	3.336	1.72414	3.81679	3.543
86.m00839_at	-------	-------		3.786	3.627	3.356	3.628	3.956	-	-	-	-	0.858
86.m00838_at	TGME49_095410	hypothetical protein		4.504	5.798	5.563	5.04	4.667	2.012	-	-	-	-
86.m00653_at	TGME49_095970	hypothetical protein		5.416	3.517	4.412	5.197	5.277	0.471	0.614	1.30378	0.696864	0.666
86.m00650_at	TGME49_095480	hypothetical protein		3.884	5.641	4.337	4.401	4.695	2.226	-	0.518672	-	-
86.m00397_at	TGME49_096010	phosphatidylinositol 3- and 4-kinase domain-containing protein		5.752	4.733	4.594	4.921	4.736	0.564	0.532	-	-	-
86.m00396_at	TGME49_095990	ubiquitin-conjugating enzyme E2, putative		8.048	6.285	6.608	5.467	5.204	0.21	0.272	-	-	2.688
86.m00395_x_at	TGME49_095940	hypothetical protein		5.264	4.994	5.081	5.957	6.152	-	-	-	-	0.501
86.m00395_at	TGME49_095940	hypothetical protein		5.706	5.307	5.287	6.19	6.197	-	-	-	0.544366	0.542
86.m00392_at	TGME49_095920	hypothetical protein, conserved		4.191	5.071	5.056	3.391	4.062	-	-	-	1.78891	-
86.m00390_at	TGME49_095900	cyclic nucleotide-binding domain-containing protein		5.448	5.609	4.826	4.284	4.239	-	-	0.646831	-	-
86.m00389_at	TGME49_095770	hypothetical protein		3.927	3.724	3.416	4.196	4.27	-	-	-	0.807754	0.788
86.m00387_at	TGME49_095730	TPR domain-containing protein		3.537	3.509	3.683	4.383	4.659	-	-	-	0.807103	0.724
86.m00385_at	TGME49_095710	ubiquitin-transferase domain-containing protein		5.561	5.358	5.362	4.476	4.496	-	-	-	1.53846	1.527
86.m00383_at	TGME49_095690	ubiquinone/menaquinone biosynthesis methyltransferae, putative		3.865	3.698	3.409	3.951	4.685	-	-	-	-	0.67
86.m00382_at	TGME49_095680	periodic tryptophan protein PWP2, putative		3.595	3.339	4.831	4.126	4.326	-	1.525	1.62075	-	-
86.m00381_at	TGME49_095670	hypothetical protein		4.618	5.367	5.312	4.667	6.975	1.458	1.412	-	-	0.289
86.m00378_at	TGME49_095630	hypothetical protein		5.053	4.334	3.875	4.489	4.42	-	0.633	-	-	-
86.m00376_at	TGME49_095610	SET domain-containing protein		4.015	3.318	3.822	4.013	3.997	0.836	-	-	-	-
86.m00374_at	TGME49_095460	got1-like family domain-containing protein		8.819	7.556	7.498	5.43	6.067	0.298	0.283	-	5.18135	3.359
86.m00373_at	TGME49_095450	hypothetical protein		6.708	5.444	5.104	5.424	5.426	0.393	0.324	-	-	-
86.m00372_at	TGME49_095440	hypothetical protein		3.732	3.358	3.739	4.531	3.608	-	-	-	0.773994	-
86.m00371_at	TGME49_095430	hypothetical protein		4.116	3.782	3.95	4.81	3.687	-	-	-	0.727802	-
86.m00370_at	TGME49_095420	hypothetical protein		5.028	6.961	6.75	6.613	5.86	3.991	3.326	-	-	2.005
86.m00365_at	TGME49_095360	hypothetical protein		4.881	8.716	8.174	7.13	6.454	22.245	13.162	0.591716	2.63852	4.705
86.m00357_at	TGME49_095310	tubulin-specific chaperone A, putative		5.891	4.314	3.772	5.164	5.637	0.434	0.367	-	0.580046	0.437
86.m00001_at	TGME49_095350	nucleoside diphosphate kinase, putative		5.537	4.821	4.469	8.086	7.8	0.676	0.582	-	0.0692377	0.091
83.m02721_at	TGME49_094310	hypothetical protein		4.328	3.543	4.06	4.274	4.506	0.795	-	-	-	-
83.m02720_at	TGME49_093740	hypothetical protein		6.282	9.609	8.771	7.73	9.055	21.946	9.619	0.438212	2.71739	-
83.m02719_at	-------	-------		5.721	3.978	4.31	4.551	4.761	0.438	0.487	-	-	-
83.m02712_at	TGME49_093800	hypothetical protein		5.372	4.303	4.665	3.135	4.067	-	-	-	1.5748	-
83.m02711_at	TGME49_093650	hypothetical protein, conserved		3.879	4.275	4.855	3.594	3.444	-	-	-	1.54321	1.599
83.m02710_at	-------	-------		3.04	3.569	4.021	3.147	3.491	-	1.274	-	1.24378	-
83.m02706_x_at	-------	-------		3.524	3.384	4.025	3.304	3.495	-	1.144	1.18203	1.20337	1.151
83.m02700_at	TGME49_093410	hypothetical protein		3.458	3.523	3.9	3.084	3.162	-	-	-	1.21803	-
83.m02698_x_at	TGME49_094230	hypothetical protein		7.376	5.48	6.154	6.297	7.357	0.223	0.355	1.59236	-	0.362
83.m02698_at	TGME49_094230	hypothetical protein		7.714	6.212	6.697	6.766	7.467	0.272	0.402	-	-	0.506
83.m02696_at	-------	-------		3.765	3.832	3.826	4.246	4.315	-	-	-	-	0.859
83.m02694_at	TGME49_094210	hypothetical protein		3.678	4.316	3.683	3.461	3.582	1.211	-	0.82713	-	-
83.m02145_at	TGME49_095110	Rhoptry kinase family protein ROP4 / ROP7 ***WARNING: GENE MODEL INACCURATE ***	ROP4/ROP7	4.367	5.587	5.062	6.229	6.667	1.842	-	-	0.46729	0.328
83.m02143_at	TGME49_095000	sec1 family domain-containing protein		5.501	3.371	4.776	4.757	5.053	0.432	-	1.5674	-	-
83.m02142_at	TGME49_092960	transmembrane domain-containing protein		7.201	9.089	7.535	5.669	5.108	6.038	-	0.224618	4.58716	6.424
83.m02140_at	TGME49_093720	hypothetical protein, conserved		4.525	6.743	5.488	5.695	6.103	4.153	-	0.392311	-	-
83.m02139_at	TGME49_092980	hypothetical protein		3.444	4.108	4.7	3.262	3.755	-	1.491	-	1.5528	-
83.m01310_at	TGME49_095090	hypothetical protein		4.972	5.804	5.695	4.963	5.003	1.641	1.525	-	1.53139	1.501
83.m01304_at	TGME49_095010	ATP-dependent RNA helicase, putative		4.111	4.366	4.391	4.196	5.069	-	-	-	-	0.741
83.m01301_at	TGME49_094960	hypothetical protein		4.307	3.943	3.658	4.495	4.212	-	-	-	0.76864	-
83.m01299_at	TGME49_094930	leucine rich repeat protein, putative		5.006	4.25	4.095	4.394	4.449	0.728	0.692	-	-	-
83.m01292_at	TGME49_094850	actin-like protein 7, putative		5.161	6.205	5.499	3.266	4.397	1.993	-	-	2.36967	1.723
83.m01289_at	TGME49_094830	hypothetical protein		4.241	3.415	5.658	5.777	7.5	0.795	2.016	2.53165	-	0.223
83.m01287_at	TGME49_094810	RRM domain-containing protein		8.206	5.32	5.372	3.676	3.692	0.093	0.096	-	1.98807	1.981
83.m01285_at	TGME49_094790	hypothetical protein		5.854	8.659	7.631	7.636	7.34	11.844	4.432	-	-	-
83.m01283_at	TGME49_094740	armadillo/beta-catenin-like repeat-containing protein		5.401	4.447	4.093	4.513	4.717	0.628	0.556	-	-	-
83.m01281_at	TGME49_094720	hypothetical protein		3.847	4.073	4.351	3.569	3.646	-	-	-	1.25945	-
83.m01279_at	TGME49_094690	rhomboid-like protease 5		4.002	5.313	5.068	4.683	4.404	1.757	1.536	-	1.20048	1.343
83.m01278_at	TGME49_094670	eukaryotic translation initiation factor 3, putative		5.099	4.73	5.867	6.59	5.499	-	-	1.92308	-	-
83.m01273_at	TGME49_094590	hypothetical protein		5.999	4.71	4.539	3.756	3.987	0.469	0.437	-	-	-
83.m01272_at	TGME49_094570	rhodanese-like domain containing protein		3.373	3.457	3.231	3.775	4.258	-	-	-	-	0.759
83.m01271_at	TGME49_094560	Rhoptry kinase family protein ROP37		4.281	4.826	4.076	5.359	5.168	-	-	-	0.566572	0.632
83.m01267_at	TGME49_094420	programmed cell death protein, putative		3.593	3.635	3.343	4.174	4.743	-	-	-	-	0.643
83.m01263_at	TGME49_094360	ubiquitin carboxyl-terminal hydrolase, putative		4.8	3.668	4.529	4.972	5.09	0.677	-	1.31579	-	-
83.m01262_at	TGME49_094350	DEAD/DEAH box helicase, putative		4.325	3.68	4.453	4.583	4.04	-	-	1.27226	-	-
83.m01261_at	TGME49_094340	hypothetical protein		7.708	7.512	6.856	6.67	5.999	-	0.463	0.555556	-	1.988
83.m01260_at	TGME49_094330	EGF-like domain-containing protein		3.693	5.446	4.5	3.233	3.773	2.071	-	-	-	-
83.m01256_at	TGME49_094270	arginine methyltransferase protein, putative		3.812	4.148	4.661	3.921	4.313	-	1.337	-	1.29702	-
83.m01255_at	TGME49_094220	hypothetical protein		4.793	4.478	4.678	4.011	3.961	-	-	-	1.27226	1.291
83.m01252_at	TGME49_094180	tRNA (guanine-N(7)-)-methyltransferase, putative		4.712	4.192	3.984	4.618	4.927	0.82	0.768	-	0.799361	0.695
83.m01250_at	TGME49_094050	hypothetical protein		4.971	4.323	4.261	5.599	5.509	0.76	0.743	-	0.518941	0.55
83.m01245_at	TGME49_093870	thioredoxin, putative		7.372	8.006	7.032	6.776	7.219	-	-	0.407498	-	-
83.m01244_at	TGME49_093860	hypothetical protein		3.723	5.057	4.986	4.533	4.6	1.65	1.591	-	-	-
83.m01239_at	TGME49_093790	hypothetical protein		5.044	6.894	6.475	5.232	9.721	3.733	2.625	-	2.3753	0.048
83.m01238_at	TGME49_093780	hypothetical protein		4.833	7.121	6.756	6.293	9.062	5.055	3.677	-	1.45985	0.115
83.m01237_at	TGME49_093770	chitinase class I, putative		4.782	5.539	4.826	4.772	5.635	1.508	-	0.67659	-	0.636
83.m01236_at	TGME49_093760	EF hand domain-containing protein		3.727	4.644	4.35	4.704	4.711	1.358	1.21	-	-	-
83.m01234_at	TGME49_093710	hypothetical protein		3.769	5.278	5.183	3.504	3.89	1.839	1.744	-	1.8622	1.687
83.m01231_at	TGME49_093680	hypothetical protein		4.386	4.29	5.825	5.26	5.741	-	2.144	2.21729	-	-
83.m01230_at	TGME49_093670	transcription elongation factor TFIIS, putative		4.677	4.027	3.816	4	4.533	-	0.744	-	-	-
83.m01229_at	TGME49_093660	hypothetical protein		7.151	4.905	5.598	5.472	5.571	0.199	0.295	-	-	-
83.m01228_at	TGME49_093630	hypothetical protein		5.048	4.351	4.331	4.924	5.048	0.738	0.733	-	-	0.733
83.m01227_at	TGME49_093620	hypothetical protein		3.981	5.914	5.119	3.613	3.961	2.609	-	-	-	-
83.m01225_at	TGME49_093600	ribosomal protein L27 domain-containing protein		4.333	3.638	4.29	4.9	5.348	-	-	-	-	0.612
83.m01222_at	TGME49_093560	hypothetical protein		7.162	4.892	5.144	4.043	4.571	0.196	0.223	-	-	-
83.m01221_at	TGME49_093550	hypothetical protein		8.177	6.853	6.906	6.092	5.137	-	-	-	-	3.592
83.m01220_at	TGME49_093540	hypothetical protein		4.575	4.329	3.842	5.72	5.416	-	-	-	0.421408	0.512
83.m01219_at	TGME49_093510	poly(ADP)-ribose polymerase domain-containing protein		7.126	6.161	5.727	5.496	5.784	0.448	0.328	-	-	-
83.m01216_at	TGME49_093480	molybdopterin biosynthesis MoeA protein, putative		4.438	3.503	3.983	4.46	4.133	0.757	-	-	-	-
83.m01215_at	TGME49_093470	hypothetical protein		4.244	6.017	5.83	5.688	5.9	2.586	2.262	-	-	-
83.m01212_at	TGME49_093440	hypothetical protein		4.279	4.511	4.353	6.477	6.497	-	-	-	0.281452	0.277
83.m01211_at	TGME49_093430	hypothetical protein		4.578	8.391	7.589	6.982	5.872	18.546	8.656	0.466636	-	4.208
83.m01210_at	TGME49_093420	hypothetical protein, conserved		4.338	7.651	6.466	6.03	4.902	10.052	3.54	0.352237	-	2.797
83.m01207_at	TGME49_093350	mitochondrial carrier domain-containing protein		4.081	5.386	5.728	4.599	4.033	1.79	2.225	-	-	2.258
83.m01206_at	TGME49_093340	ran-specific GTPase-activating protein, putative		7.734	5.477	6.222	6.071	5.197	0.16	0.269	-	-	1.98
83.m01201_at	TGME49_093260	pyruvate dehydrogenase (lipoamide) kinase, putative		5.231	4.021	3.779	5.115	5.125	0.6	0.56	-	0.596659	0.593
83.m01200_at	TGME49_093250	hypothetical protein		8.584	5.78	6.164	3.491	3.821	0.086	0.114	-	3.57143	3.282
83.m01199_at	TGME49_093240	hypothetical protein		3.869	3.782	3.635	4.125	4.239	-	-	-	0.87108	0.839
83.m01196_at	TGME49_093190	endonuclease/exonuclease/phosphatase domain-containing protein		3.653	5.686	5.105	3.334	3.593	2.438	1.723	-	1.85874	1.749
83.m01195_at	TGME49_093180	NADP-specific glutamate dehydrogenase, putative		6.959	5.15	4.975	5.604	5.251	0.268	0.244	-	-	-
83.m01190_at	TGME49_093000	3', 5'-cyclic nucleotide phosphodiesterase domain-containing protein		4.895	6.338	6.315	5.373	5.275	2.533	2.487	-	1.92308	2.038
83.m01188_at	TGME49_092970	hypothetical protein		3.938	4.937	4.503	4.44	4.483	1.464	1.21	-	-	-
83.m01186_at	TGME49_092950	hypothetical protein		4.641	5.595	5.32	5.348	5.907	1.662	-	-	-	-
83.m01184_at	TGME49_092920	heat shock protein 90, putative		6.055	5.693	5.432	6.087	7.348	-	0.656	-	0.641026	0.222
83.m01182_at	TGME49_092810	hypothetical protein		3.861	3.426	4.41	3.326	3.265	-	-	-	1.3624	1.381
83.m00020_at	TGME49_093580	hypothetical protein		4.776	4.583	4.763	5.277	4.712	-	-	-	0.769823	-
83.m00019_at	TGME49_094550	dynein heavy chain, putative		4.597	4.045	5.005	4.804	5.287	0.822	-	1.46843	-	-
83.m00018_at	TGME49_093310	ribosomal protein L20, putative		3.903	4.759	4.535	4.862	3.849	1.361	-	-	-	-
83.m00017_at	TGME49_093690	profilin family protein		9.886	10.566	9.7	8.727	9.316	1.966	-	0.422833	2.60417	-
83.m00015_at	TGME49_094290	der1-like family domain-containing protein, conserved		8.559	6.293	6.88	6.163	4.943	0.129	0.209	-	-	3.881
83.m00010_at	TGME49_094820	type I fatty acid synthase, putative		4.844	6.09	4.441	4.279	4.393	2.145	-	0.393236	-	-
83.m00008_at	TGME49_094600	hypothetical protein		6.723	9.546	9.156	3.711	4.273	14.393	9.795	-	52.6316	43.905
83.m00007_at	TGME49_094300	hypothetical protein		7.823	5.557	5.43	3.401	3.704	0.155	0.143	-	2.20264	2.045
83.m00006_at	TGME49_093900	hypothetical protein		3.882	6.211	5.554	5.352	4.873	3.345	2.106	-	-	-
83.m00005_at	TGME49_093810	2-methylisocitrate lyase, putative		5.421	4.02	3.885	3.869	4.399	0.537	0.516	-	-	-
83.m00002_at	TGME49_093590	3-oxoacyl-[acyl-carrier-protein] synthase, putative		4.073	3.371	3.187	5.62	5.287	0.831	0.798	-	0.38432	0.471
83.m00001_at	TGME49_093610	dihydroorotase protein, putative		5.722	3.926	4.384	4.237	4.777	0.431	0.5	-	-	-
81.m00022_s_at	TGME49_092710	hypothetical protein		5.875	4.582	5.478	5.682	5.969	0.486	-	-	-	-
80.m05396_at	TGME49_089050	FIK kinase		4.887	4.354	4.304	5.536	4.269	-	-	-	0.548546	-
80.m05394_at	TGME49_088540	hypothetical protein		7.175	6.157	5.856	5.377	5.343	0.427	0.343	-	-	-
80.m05042_at	TGME49_090570	hypothetical protein, conserved		3.779	3.479	4.24	4.574	4.782	-	-	1.23762	-	-
80.m05039_s_at	TGME49_092270	SRS36C (= SAG5A)	SAG5A	4.604	3.559	3.042	4.06	5.265	-	0.639	-	-	0.462
80.m05036_at	TGME49_092090	hypothetical protein, conserved		5.128	4.231	5.913	6.404	5.912	-	-	2.40964	-	-
80.m05030_at	TGME49_089160	hypothetical protein		6.62	4.648	4.237	2.919	3.198	0.281	0.24	-	1.40056	-
80.m05029_at	TGME49_089090	hypothetical protein, conserved		3.489	4.133	4.675	3.282	3.73	-	1.459	-	1.53139	1.375
80.m05025_at	TGME49_088490	hypothetical protein, conserved		7.791	5.937	6.144	3.972	4.699	0.206	0.24	-	3.09598	2.384
80.m05023_at	TGME49_088020	hypothetical protein		5.453	3.977	3.796	3.901	4.648	0.52	0.494	-	-	0.749
80.m05020_x_at	-------	-------		7.579	6.502	6.926	5.93	6.457	0.388	0.555	-	2.22222	-
80.m05020_at	-------	-------		7.764	6.699	7.109	6.152	6.623	0.384	0.548	1.42653	2.21239	1.521
80.m05019_at	TGME49_088430	hypothetical protein, conserved		3.614	5.514	4.431	4.308	4.828	2.203	1.283	0.582411	-	-
80.m05018_at	TGME49_088660	hypothetical protein		4.614	5.034	4.662	4.133	4.004	-	-	-	-	1.266
80.m05017_at	-------	-------		6.074	9.004	8.528	3.503	5.236	14.161	8.896	-	29.4118	15.41
80.m05016_at	TGME49_088810	hypothetical protein		3.407	4.037	3.77	3.392	3.198	1.18	-	-	-	1.146
80.m05014_at	-------	-------		6.702	4.648	4.666	3.482	3.51	0.262	0.264	-	-	-
80.m05011_at	TGME49_090220	hypothetical protein, conserved		4.103	4.874	4.487	3.866	4.105	1.352	-	-	-	-
80.m04000_at	TGME49_091060	hypothetical protein		3.749	5.197	4.716	4.772	5.364	1.766	-	-	-	-
80.m03996_at	TGME49_089880	hypothetical protein		5.699	4.801	5.044	5.141	5.557	0.603	-	-	-	-
80.m03995_at	TGME49_089860	hypothetical protein		9.293	6.946	6.896	3.397	3.751	0.108	0.103	-	6.62252	6.085
80.m03994_at	TGME49_088800	endonuclease/exonuclease/phosphatase domain-containing protein		4.625	6.093	5.144	4.763	4.517	2.368	-	0.541126	-	1.339
80.m03989_at	TGME49_088550	hypothetical protein		8.007	5.904	6.094	4.963	5.158	0.164	0.188	-	2.03252	1.836
80.m03987_at	TGME49_088600	hypothetical protein		5.54	5.07	4.428	4.75	4.764	-	0.572	-	-	-
80.m03985_at	-------	-------		3.829	3.815	3.576	3.646	4.942	-	-	-	-	0.619
80.m03983_at	TGME49_089060	hypothetical protein		3.961	5.11	4.886	3.856	3.759	1.589	1.419	-	1.46199	1.501
80.m03982_at	TGME49_089150	hypothetical protein		4.668	4.297	4.272	5.077	5.23	-	-	-	0.706714	0.651
80.m03980_at	TGME49_089590	hypothetical protein		9.184	6.271	6.245	3.208	4.378	0.069	0.067	-	4.04858	2.929
80.m03976_at	TGME49_089660	hypothetical protein		9.777	7.502	7.344	3.825	4.516	0.11	0.096	-	8.92857	7.083
80.m03974_at	TGME49_089850	hypothetical protein		4.701	3.649	3.402	3.497	3.707	0.705	0.664	-	-	-
80.m03970_at	TGME49_090030	hypothetical protein, conserved		4.394	4.278	5.749	6.713	5.949	-	2.029	2.11416	-	-
80.m03968_at	TGME49_090180	hypothetical protein		5.655	4.277	4.846	4.355	4.922	0.503	0.634	-	-	-
80.m03967_at	-------	-------		4.188	3.933	3.524	3.767	3.874	-	0.831	-	-	-
80.m03965_at	TGME49_091860	hypothetical protein		4.62	7.879	7.456	4.849	8.095	11.166	7.523	-	6.80272	-
80.m03964_at	TGME49_091830	DNA double-strand break repair rad50 ATPase, putative		4.784	3.887	3.72	3.613	3.578	-	0.691	-	-	-
80.m03962_at	TGME49_092150	hypothetical protein		8.202	5.569	5.598	3.285	4.095	0.109	0.111	-	2.51256	2.033
80.m03960_at	TGME49_092350	hypothetical protein		4.712	9.435	8.095	3.946	4.527	48.709	13.184	0.270636	17.2414	14.241
80.m03958_at	TGME49_092110	formate/nitrite transporter, putative		3.744	5.791	5.162	4.843	3.972	2.557	1.735	-	-	1.629
80.m03957_at	TGME49_092100	2-oxoisovalerate dehydrogenase, putative		6.706	4.612	4.484	3.791	4.071	0.257	0.245	-	-	-
80.m03956_at	TGME49_091870	hypothetical protein		3.915	5.132	5.027	4.006	3.935	1.629	-	-	-	-
80.m03951_at	TGME49_091030	hypothetical protein		8.792	6.196	6.779	5.225	5.502	0.095	0.153	-	-	-
80.m03950_at	TGME49_090930	hypothetical protein		8.254	5.263	5.274	3.656	4.139	0.086	0.086	-	1.89036	-
80.m03945_at	TGME49_089870	hypothetical protein		9.247	7.024	7	3.488	4.059	0.121	0.119	-	7.0922	6.105
80.m03944_at	TGME49_089720	hypothetical protein		9.1	6.279	6.782	5.822	4.589	0.075	-	-	-	-
80.m03939_s_at	-------	-------		3.765	4.646	4.427	4.642	4.675	1.345	-	-	-	-
80.m03938_at	TGME49_088580	hypothetical protein		3.942	3.452	4.029	4.822	5.256	-	-	-	0.740741	0.593
80.m03936_at	-------	-------		7.2	4.994	4.701	3.762	3.722	0.199	0.174	-	-	-
80.m03935_at	TGME49_088220	hypothetical protein		7.368	6.695	5.295	3.45	4.229	-	0.201	-	2.00803	-
80.m02369_s_at	TGME49_092390	hypothetical protein		4.013	3.715	3.152	4.125	4.513	-	-	-	-	0.679
80.m02367_at	TGME49_092340	zinc finger (C3HC4 RING finger) protein, putative		3.843	5.143	4.447	3.937	3.74	1.672	-	-	-	-
80.m02366_at	TGME49_092330	hypothetical protein		4.288	5.169	4.985	4.462	3.883	1.478	1.342	-	-	1.523
80.m02365_at	TGME49_092320	hypothetical protein		3.553	3.374	4.579	4.124	3.872	-	1.38	1.43885	-	1.271
80.m02360_at	TGME49_092240	hypothetical protein, conserved		4.816	4.357	3.896	4.134	4.453	-	0.715	-	-	-
80.m02356_at	TGME49_092160	hypothetical protein		7.081	6.574	6.202	5.497	5.951	-	0.481	-	-	-
80.m02350_at	TGME49_092050	EF hand domain-containing protein		3.564	4.126	4.56	3.661	3.444	-	-	-	-	1.406
80.m02349_at	TGME49_092030	hypothetical protein		3.614	4.567	4.159	3.491	3.418	1.353	1.167	-	1.20192	1.223
80.m02344_at	TGME49_091980	ubiquitin-transferase domain-containing protein		4.398	4.445	5.308	4.179	4.707	-	1.536	1.5083	1.65837	1.356
80.m02343_at	TGME49_091960	Rhoptry kinase family protein ROP40	ROP2L6	5.617	7.187	6.552	7.355	5.893	3.463	-	-	-	-
80.m02341_at	TGME49_091940	hypothetical protein		4.81	3.536	4.146	4.021	4.062	0.653	-	-	-	-
80.m02340_at	TGME49_091930	nucleolar phosphoprotein nucleolin, putative		3.729	3.184	3.264	5.079	4.949	0.879	0.895	-	0.537057	0.574
80.m02336_at	TGME49_091880	hypothetical protein		3.95	6.783	5.906	5.247	5.362	5.225	2.618	0.501002	-	-
80.m02335_x_at	TGME49_091850	40S ribosomal protein S30, putative	RPS3	9.232	5.803	6.831	8.692	9.861	0.046	0.104	-	0.176398	0.056
80.m02335_at	TGME49_091850	40S ribosomal protein S30, putative	RPS3	9.291	5.523	6.818	8.728	9.772	0.036	0.097	-	0.168435	0.06
80.m02334_at	TGME49_091820	regulator of nonsense transcripts UPF1, putative		3.726	3.644	3.665	3.414	3.623	-	-	-	1.0627	-
80.m02333_at	TGME49_091810	hypothetical protein		8.423	5.394	6.29	5.466	5.54	0.079	0.147	-	-	-
80.m02328_at	TGME49_091670	RNA helicase, putative		6.124	4.422	4.354	3.844	3.963	0.381	0.371	-	-	-
80.m02327_at	TGME49_091660	hypothetical protein		8.786	5.119	4.952	3.846	4.079	0.047	0.043	-	1.51515	-
80.m02324_at	TGME49_091630	hypothetical protein		3.586	3.759	3.456	4.182	4.161	-	-	-	0.819001	0.825
80.m02322_at	TGME49_091600	interferon gamma-inducible protein 30		5.066	5.906	5.567	3.878	4.209	-	-	-	2.12766	-
80.m02321_at	TGME49_091590	zinc finger MYND domain-containing protein		4.979	4.166	3.821	4.649	4.94	0.717	0.647	-	0.75358	0.66
80.m02318_at	TGME49_091310	vacuolar ATP synthase 22 kDa proteolipid subunit, putative		5.522	3.993	3.957	5.107	4.727	0.5	0.495	-	0.629723	0.757
80.m02308_at	TGME49_091080	TATA-box binding protein, putative		6.026	5.53	5.592	4.946	4.87	-	-	-	1.443	1.498
80.m02300_at	TGME49_090970	serine palmitoyltransferase, putative		4.002	3.487	3.067	5.932	7.369	-	0.794	-	0.302389	0.092
80.m02299_at	TGME49_090960	phosphoglucan, water dikinase protein, putative		5.655	5.492	4.801	4.117	4.686	-	0.621	-	-	-
80.m02298_at	TGME49_090950	clathrin heavy chain, putative		5.19	4.092	3.589	4.193	4.107	0.627	0.546	-	-	-
80.m02297_at	TGME49_090940	endomembrane domain70-containing protein		5.237	4.526	4.77	5.75	5.986	-	-	-	-	0.487
80.m02296_at	TGME49_090920	2OG-Fe(II) oxygenase family protein		3.543	3.71	3.546	4.156	3.991	-	-	-	0.843882	-
80.m02294_at	TGME49_090900	NUDIX domain-containing protein		5.527	4.319	3.867	4.686	4.628	0.554	0.481	-	0.751315	-
80.m02290_at	TGME49_090860	amino acid transporter, putative		5.502	4.303	4.793	4.766	3.969	0.56	0.682	-	-	1.356
80.m02289_at	TGME49_090850	WD-40 repeat protein, putative		5.974	6.593	6.606	5.607	5.24	-	-	-	2.10526	2.63
80.m02288_at	TGME49_090840	trypsin, putative		3.637	4.086	4.009	4.154	4.427	1.133	-	-	-	0.869
80.m02287_at	TGME49_090730	hypothetical protein, conserved		4.692	4.25	4.007	4.008	3.838	-	0.78	-	-	-
80.m02286_at	TGME49_090720	vacuolar proton-translocating ATPase subunit, putative		5.081	4.096	4.067	4.324	4.225	0.666	0.66	-	-	-
80.m02284_at	TGME49_090700	hypothetical protein		3.825	5.59	5.278	5.031	4.539	2.189	1.811	-	-	1.43
80.m02277_at	TGME49_090620	hypothetical protein		5.181	3.912	3.672	4.552	4.252	0.597	0.56	-	0.754148	-
80.m02274_at	TGME49_090590	hypothetical protein, conserved		5.684	4.48	4.257	3.152	4.139	-	0.49	-	-	-
80.m02268_at	TGME49_090300	hypothetical protein		6.558	6.269	5.636	5.355	5.78	-	0.503	0.634518	-	-
80.m02267_at	TGME49_090290	ubiquitin-activating enzyme E1, putative		5.94	4.093	5.25	5.882	5.073	0.389	0.642	1.64745	0.668896	-
80.m02265_at	TGME49_090240	hypothetical protein, conserved		5.911	4.814	4.448	4.556	4.707	0.524	0.449	-	-	-
80.m02262_at	TGME49_090170	protein serine/threonine phosphatase, putative / sortilin		5.616	5.63	4.554	4.809	4.842	-	0.573	0.567215	-	-
80.m02259_at	TGME49_090000	hypothetical protein		3.881	5.621	4.816	4.181	5.8	2.199	1.405	0.638978	1.28205	0.567
80.m02258_at	TGME49_089990	hypothetical protein		3.478	3.995	4.427	4.494	4.231	-	1.324	-	-	-
80.m02255_at	TGME49_089960	hypothetical protein, conserved		5.043	4.236	4.268	3.901	4.321	0.711	0.718	-	-	-
80.m02254_at	TGME49_089950	hypothetical protein		6.761	5.506	5.655	5.117	4.492	0.391	0.43	-	-	1.836
80.m02253_at	TGME49_089940	uroporphyrinogen decarboxylase, putative		3.516	4.361	4.45	4.48	3.676	-	1.324	-	-	-
80.m02252_at	TGME49_089930	phosphoenolpyruvate carboxykinase, putative		5.894	4.68	4.974	3.063	3.792	0.5	-	-	1.84502	1.553
80.m02251_at	TGME49_089920	hypothetical protein		3.798	6.622	5.974	5.706	6.283	4.76	2.868	-	-	-
80.m02250_at	TGME49_089910	hypothetical protein, conserved		3.96	6.051	4.746	5.97	4.847	2.899	-	0.458926	-	-
80.m02249_at	TGME49_089900	N-acetyltransferase 5, putative		4.297	7.643	7.902	5.313	6.191	10.123	12.914	-	8.06452	4.465
80.m02246_at	TGME49_089840	hypothetical protein		4.432	3.261	3.315	3.038	3.091	0.717	0.726	-	-	-
80.m02245_at	TGME49_089830	eukaryotic translation initiation factor 3 delta subunit, putative		6.968	5.445	6.14	6.424	6.377	0.315	-	-	-	-
80.m02244_at	TGME49_089800	transmembrane trafficking protein, transmembrane protein Tmp21 precursor, putative		5.397	4.63	4.735	4.372	3.884	0.677	0.709	-	1.15741	1.353
80.m02241_at	TGME49_089760	biotin-[acetyl-CoA-carboxylase] ligase, putative		5.949	5.169	5.346	4.256	3.96	-	-	-	-	1.813
80.m02240_at	TGME49_089750	ubiquitin / ribosomal protein CEP52 fusion protein, putative	RPL4	8.884	5.913	7.897	8.216	8.684	0.071	-	5.46448	-	-
80.m02239_at	TGME49_089740	hypothetical protein		4.664	3.654	3.376	4.88	4.589	0.717	0.671	-	0.608273	0.692
80.m02238_at	-------	-------		5.412	4.436	4.358	4.948	5.311	0.621	0.604	-	0.77821	0.641
80.m02237_at	TGME49_089730	vacuolar protein sorting 18, putative		4.554	3.543	4.002	3.96	3.972	0.73	-	-	-	-
80.m02235_at	TGME49_089700	hypothetical protein		6.657	4.586	4.752	5.491	5.45	0.265	0.285	-	-	-
80.m02230_at	TGME49_089640	hypothetical protein		7.109	4.436	5.379	5.322	5.594	0.169	0.267	1.57729	-	-
80.m02227_at	TGME49_089610	hypothetical protein		7.283	6.436	6.346	4.206	5.27	0.482	0.449	-	3.367	2.094
80.m02224_at	TGME49_089570	phosphatidylinositol transfer protein beta isoform, putative		3.536	4.261	4.458	3.541	3.561	1.23	1.321	-	1.31926	1.313
80.m02220_at	TGME49_089530	60s ribosomal protein L19, putative	RPL19	6.404	6.925	7.549	8.491	9.089	1.547	2.715	1.75439	0.408163	0.228
80.m02216_at	TGME49_089380	hypothetical protein		3.306	3.223	3.865	3.701	3.316	-	1.148	1.16959	-	1.146
80.m02214_at	TGME49_089370	hypothetical protein		5.262	9.942	8.153	6.436	7.33	61.074	10.575	0.17316	4.6729	2.162
80.m02205_at	TGME49_089290	hypothetical protein		8.594	6.078	5.485	4.438	4.446	0.106	0.07	0.666667	1.68067	1.677
80.m02194_at	TGME49_089110	hypothetical protein		4.616	3.443	4.12	3.784	3.861	0.695	-	-	-	-
80.m02192_at	TGME49_089080	adaptin N terminal region domain-containing protein		6.188	4.266	4.343	4.562	4.913	0.343	0.352	-	-	-
80.m02186_at	TGME49_089010	hypothetical protein, conserved		5.546	4.503	5.409	4.856	5.135	0.587	-	1.56495	-	-
80.m02183_at	TGME49_088970	hypothetical protein		4.377	4.817	4.123	3.362	4.887	-	-	-	1.22399	0.74
80.m02181_at	TGME49_088950	hypothetical protein	AP2IX-4	5.166	6.738	5.764	5.373	6.878	3.061	1.444	0.471476	-	0.418
80.m02174_at	TGME49_088840	hypothetical protein		3.694	4.766	5.226	4.587	4.105	1.444	1.821	-	-	1.62
80.m02161_at	TGME49_088650	hypothetical protein		5.088	9.321	9.18	8.553	8.398	36.319	31.607	-	-	2.147
80.m02160_at	TGME49_088640	radical SAM domain containing protein		3.656	4.904	4.613	3.448	3.559	1.555	1.365	-	1.43472	1.398
80.m02158_at	TGME49_088620	erv1-alr family domain-containing protein, conserved		5.171	4.095	4.498	5.25	5.241	0.634	-	-	-	-
80.m02153_at	TGME49_088520	thyroid hormone receptor interactor, putative		8.343	5.454	5.416	3.667	3.869	0.088	0.086	-	2.04918	1.94
80.m02146_at	TGME49_088390	glycosyl transferase, group 2 family domain-containing protein		3.776	4.655	4.753	4.621	4.906	-	1.405	-	-	-
80.m02142_at	TGME49_088350	nuclear NF-kB activating protein, putative		4.457	5.197	5.087	4.976	4.78	1.411	1.33	-	-	-
80.m02141_at	TGME49_088340	UBX domain-containing protein		7.018	5.132	5.343	4.661	4.838	0.252	0.283	-	-	-
80.m02140_at	TGME49_088330	hypothetical protein		4.845	4.131	4.605	3.813	3.927	0.757	-	-	1.30548	1.265
80.m02138_at	TGME49_088290	hypothetical protein		4.694	4.157	5.393	4.11	4.149	-	-	1.75439	1.78253	1.76
80.m02136_at	TGME49_088270	hypothetical protein		6.236	4.302	4.578	3.615	3.817	0.335	0.371	-	-	-
80.m02135_at	-------	-------		4.384	7.209	5.784	3.41	3.78	6.591	-	-	2.76243	2.52
80.m02134_at	TGME49_088260	hypothetical protein		6.055	4.451	4.51	5.063	4.531	0.405	0.415	-	-	-
80.m02126_at	TGME49_088040	hypothetical protein		5.488	4.507	4.948	5.555	5.088	0.609	-	-	-	-
80.m02125_at	TGME49_088030	hypothetical protein		3.752	6.786	5.237	4.563	4.666	5.534	1.805	0.326158	1.38313	1.326
80.m02124_at	TGME49_088000	hypothetical protein		3.827	5.031	4.631	4.041	3.941	1.584	-	-	-	-
80.m02122_at	TGME49_087970	hypothetical protein		4.046	4.579	3.8	5.216	4.967	-	-	0.771605	0.567859	0.647
80.m02121_at	TGME49_087960	hypothetical protein		3.984	5.677	5.346	4.21	4.475	2.215	1.801	-	-	-
80.m02120_x_at	TGME49_087950	virulent strain associated lipoprotein		3.136	6.236	5.214	3.964	4.102	4.085	-	-	-	-
80.m02120_at	TGME49_087950	virulent strain associated lipoprotein		3.192	6.257	5.393	3.704	4.095	4.101	2.256	-	-	-
80.m00095_at	TGME49_092080	leucyl-tRNA synthetase, putative		3.673	3.25	4.13	4.85	4.027	-	-	1.25786	0.754717	-
80.m00094_at	TGME49_091840	hypothetical protein		8.888	5.761	5.71	3.583	4.485	0.063	0.061	-	2.51889	1.91
80.m00092_at	TGME49_091170	hypothetical protein		7.118	5.037	5.161	4.02	4.475	0.219	0.234	-	1.60514	-
80.m00091_at	TGME49_091000	PHD-finger domain-containing protein		4.022	3.943	4.401	3.727	3.899	-	-	-	1.23305	-
80.m00090_at	TGME49_090890	carbonyl reductase, putative		5.879	6.185	6.043	3.746	3.836	-	-	-	3.0581	2.985
80.m00089_at	TGME49_090870	patched family domain-containing protein, conserved		4.368	6.3	5.716	5.452	5.293	3.068	2.004	-	-	-
80.m00088_at	TGME49_090670	cytosol aminopeptidase		10.023	7.236	7.813	5.978	5.405	0.068	0.116	-	-	7.041
80.m00087_at	TGME49_090600	succinyl-CoA ligase alpha subunit, putative		4.585	3.526	4.142	5.598	5.137	0.718	-	-	0.499251	-
80.m00086_at	TGME49_090040	macrophage migration inhibitory factor, putative		6.606	5.494	5.545	7.308	7.682	0.442	0.456	-	0.247219	0.175
80.m00085_at	TGME49_089630	hypothetical protein	MIC16	5.125	7.214	6.727	5.934	5.073	4.748	3.101	-	1.86567	3.187
80.m00080_at	TGME49_089100	hypothetical protein, conserved		3.643	5.113	4.677	4.158	4.205	1.734	1.407	-	-	-
80.m00079_at	-------	-------		8.565	7.249	7.307	3.603	4.378	0.289	0.304	-	9.09091	7.217
80.m00077_at	TGME49_089070	P-Type cation-transporting ATPase, putative		4.021	3.895	3.467	5.509	5.483	-	-	-	0.439367	0.447
80.m00076_at	TGME49_088460	hypothetical protein		6.672	5.949	5.677	4.718	4.927	-	0.47	-	-	-
80.m00075_at	TGME49_088910	hypothetical protein, conserved		5.038	3.789	4.865	5.502	5.901	0.623	-	1.47493	-	0.54
80.m00074_at	TGME49_088990	hypothetical protein, conserved		3.556	3.534	4.18	3.971	4.814	-	-	1.1976	-	0.78
80.m00073_at	TGME49_088860	ruvB-like 2 protein, putative		3.73	4.825	4.867	4.756	4.395	1.47	1.499	-	-	-
80.m00069_at	TGME49_089190	TPR domain-containing protein		2.968	3.38	4.515	3.365	3.284	-	1.535	1.40056	1.40647	1.432
80.m00066_at	TGME49_088450	aldehyde dehydrogenase, putative		4.009	4.813	4.006	3.793	3.589	1.352	-	0.739098	-	-
80.m00063_at	TGME49_088360	tryptophanyl-tRNA synthetase, putative		5.678	3.328	3.407	5.801	5.704	0.382	0.389	-	0.357654	0.382
80.m00062_at	TGME49_092130	60s ribosomal protein L13a, putative	RPL13A	7.743	5.474	6.902	8.188	8.004	0.158	0.466	2.94985	0.30553	0.364
80.m00058_at	TGME49_090610	hypothetical protein		9.445	6.525	6.47	3.49	4.107	0.065	0.062	-	4.54545	3.839
80.m00057_at	TGME49_090660	polypyrimidine track-binding protein, putative		4.93	5.8	5.471	5.793	4.794	1.671	-	-	-	-
80.m00051_at	TGME49_089620	cathepsin C		4.161	6.295	4.553	4.97	5.088	3.282	-	0.351247	-	-
80.m00050_at	TGME49_090010	proteasome subunit beta type 1, putative		5.999	3.827	4.321	6.115	5.485	0.345	0.403	-	0.369413	0.57
80.m00049_at	TGME49_090200	opine dehydrogenase, putative		4.021	3.642	3.789	5.481	4.423	-	-	-	0.484496	-
80.m00037_at	TGME49_088310	hypothetical protein		8.876	6.225	6.049	2.964	3.822	0.09	0.079	-	3.67647	3.01
80.m00034_at	TGME49_088590	hypothetical protein		8.379	5.334	5.276	3.69	3.872	0.079	0.077	-	1.87617	1.786
80.m00018_at	TGME49_088750	ubiquinol-cytochrome C reductase complex 14 kDa protein, putative		5.503	3.603	4.32	5.31	5.205	0.456	0.563	-	0.632511	-
80.m00017_at	TGME49_088720	60S ribosomal protein L10, putative	RPL1	6.511	3.798	5.336	7.84	6.85	0.23	0.434	1.88679	0.132908	0.327
80.m00016_x_at	TGME49_088700	chromosome segregation protein smc1, putative		4.942	4.112	3.967	3.686	3.713	0.718	0.687	-	-	-
80.m00016_at	TGME49_088700	chromosome segregation protein smc1, putative		5.32	4.04	4.009	3.936	4.092	0.573	0.568	-	-	-
80.m00014_at	TGME49_088630	nucleosome assembly domain-containing protein		6.829	5.164	5.335	6.221	6.102	0.302	0.332	-	-	-
80.m00012_at	TGME49_091890	microneme protein MIC1	MIC1	5.042	8.546	8.609	8.306	5.657	17.406	18.505	-	-	12.897
80.m00010_at	TGME49_091040	lactate dehydrogenase	LDH2	4.402	3.782	3.066	4.86	9.153	-	0.695	-	0.573394	0.017
80.m00009_at	TGME49_089680	Ras family domain-containing protein	Rab11	5.929	5.828	6.279	6.175	6.735	-	1.3	1.3947	-	0.689
80.m00008_at	TGME49_089600	Hsp20/alpha crystallin domain-containing protein		4.934	8.12	8.398	6.967	7.091	12.183	15.919	-	3.78788	3.394
80.m00006_at	TGME49_088500	malate:quinone oxidoreductase, putative		3.771	3.912	3.772	5.691	5.3	-	-	-	0.421585	0.537
80.m00005_at	TGME49_091640	aspartate carbamoyltransferase		3.696	3.92	5.056	4.89	4.783	-	1.661	1.5625	-	-
80.m00004_at	TGME49_089770	mu1 adaptin		6.409	5.556	5.306	5.283	5.834	-	0.464	-	-	-
80.m00002_at	TGME49_089650	phosphoenolpyruvate carboxykinase		4.866	3.386	3.621	6.145	5.946	0.614	0.649	-	0.293513	0.34
80.m00001_at	TGME49_088380	heat shock protein 90		4.336	4.635	4.586	5.344	5.337	-	-	-	0.686342	0.689
8.m00375_at	TGME49_000340	hypothetical protein		3.195	3.885	4.575	4.901	3.597	-	1.496	-	-	1.363
8.m00279_at	-------	-------		3.86	5.52	4.556	4.394	4.587	2.074	-	0.609013	-	-
8.m00185_at	TGME49_000350	subtilase family serine protease, putative		7.523	5.82	6.33	5.851	4.344	0.244	-	-	-	3.169
8.m00182_at	TGME49_000310	hypothetical protein, conserved		4.448	3.791	4.484	6.82	7.591	0.81	-	1.25156	0.221877	0.111
8.m00181_at	TGME49_000290	rhomboid family domain-containing protein	ROM1	5.171	7.576	7.023	6.313	5.901	6.45	3.907	-	1.81159	2.467
8.m00179_at	TGME49_000270	PAN domain-containing protein		4.357	5.067	4.643	5.013	5.881	-	-	-	-	0.496
8.m00176_s_at	TGME49_000230	PAN domain-containing protein		5.414	9.688	7.775	5.98	8.472	43.435	6.757	0.155569	4.62963	0.513
8.m00004_at	TGME49_000360	hypothetical protein		5.065	9.42	9.175	8.561	7.684	40.533	31.832	-	-	4.218
8.m00002_at	TGME49_000320	hypoxanthine-xanthine-guanine phosphoribosyl transferase		4.102	3.302	3.622	5.536	4.733	0.811	-	-	0.44843	0.69
79.m00015_at	TGME49_087740	hypothetical protein		3.889	2.965	3.36	5.374	5.5	0.803	-	1.0917	0.465333	0.431
78.m00007_s_at	TGME49_087630	hypothetical protein		3.393	3.188	4.922	3.293	3.414	-	1.671	1.74825	1.7094	1.663
77.m00089_at	TGME49_087490	hypothetical protein, conserved		3.585	5.673	5.212	3.238	3.693	2.458	1.857	-	2.01207	1.807
77.m00088_at	TGME49_087500	TCP-1/cpn60 family chaperonin, putative		5.859	3.927	4.97	5.663	5.574	0.392	0.586	1.49254	0.669344	0.709
77.m00087_s_at	-------	-------		4.218	3.959	4.654	4.289	7.298	-	-	1.27877	-	0.156
76.m03674_at	TGME49_085660	DEAD/DEAH box helicase domain-containing protein		5.491	4.193	4.31	4.177	4.392	0.543	0.565	-	-	-
76.m03671_at	TGME49_085470	Patched family domain containing protein		8.24	5.264	5.372	3.138	3.726	0.087	0.093	-	-	-
76.m03430_at	TGME49_083750	hypothetical protein, conserved		3.473	3.4	3.37	4.25	3.741	-	-	-	0.784929	0.914
76.m03425_at	TGME49_083800	hypothetical protein		4.139	3.841	3.234	5.458	6.369	-	0.79	0.862813	0.430108	0.225
76.m03423_at	-------	-------		3.881	4.104	4.903	3.944	4.209	-	1.464	1.36986	1.43885	-
76.m03420_at	TGME49_086070	hypothetical protein		5.739	4.836	6.165	5.119	6.985	0.596	-	2.2779	1.97628	0.509
76.m03412_at	TGME49_084310	hypothetical protein, conserved		3.263	4.514	4.462	3.12	3.824	1.438	1.409	-	1.4556	-
76.m03408_at	-------	-------		3.3	3.057	3.011	3.459	3.14	-	0.938	-	0.904977	-
76.m03403_at	TGME49_084670	hypothetical protein		4.266	3.478	3.597	3.178	3.6	0.8	-	-	-	-
76.m03401_at	TGME49_085300	hypothetical protein, conserved		9.134	6.264	6.032	3.205	3.98	0.072	0.06	-	3.44828	2.842
76.m03398_at	TGME49_085880	hypothetical protein		6.011	4.293	3.973	4.902	5.121	0.395	0.357	-	0.701754	0.628
76.m03394_at	TGME49_086540	hypothetical protein, conserved		3.529	5.44	5.23	3.72	3.887	2.149	1.901	-	1.81159	1.733
76.m03393_at	TGME49_086770	hypothetical protein, conserved		4.963	8.617	7.574	6.019	4.112	19.409	7.175	0.369686	3.73134	10.097
76.m02671_at	TGME49_086660	kinesin heavy chain, putative		3.543	4.118	4.328	3.065	3.287	-	1.257	-	1.40056	1.334
76.m02670_at	TGME49_086550	hypothetical protein, conserved		8.194	6.176	6.066	5.644	6.575	0.168	0.154	-	1.34409	0.67
76.m02668_at	TGME49_084630	hypothetical protein		7.476	6.158	6.388	6.699	7.508	0.325	0.389	-	-	0.378
76.m02661_at	TGME49_085920	glutathione S-transferase, putative		9.057	5.93	5.431	4.279	3.977	0.06	0.043	-	1.72414	1.898
76.m02660_at	TGME49_085990	filamin, putative		4.85	4.04	4.168	3.865	3.805	0.734	0.764	-	-	-
76.m02659_at	TGME49_086040	hypothetical protein		3.96	7.808	6.525	3.803	4.24	13.162	4.198	0.318979	4.38596	3.844
76.m02657_at	TGME49_086560	u6 snRNA-associated Sm-like protein, putative		3.765	4.632	5.129	5.753	6.42	1.337	1.695	-	-	0.416
76.m02654_at	TGME49_086700	hypothetical protein		4.096	5.924	4.923	4.01	4.048	2.537	1.387	0.546747	1.4245	1.408
76.m02653_at	TGME49_086510	hypothetical protein		4.962	4.522	4.109	4.182	4.014	-	0.71	-	-	-
76.m01698_at	TGME49_087270	hypothetical protein		3.541	3.522	3.276	4.54	4.148	-	-	-	0.690131	0.795
76.m01697_at	TGME49_087260	hypothetical protein		5.233	5.162	5.123	3.433	4.032	-	-	-	1.83486	1.567
76.m01696_at	TGME49_087250	hypothetical protein		10.958	8.563	9.107	4.329	3.614	0.094	0.159	-	41.6667	50.713
76.m01687_at	TGME49_087040	hypothetical protein		4.983	9.322	7.678	5.373	6.377	38.367	7.826	0.203957	6.32911	3.128
76.m01685_at	TGME49_086930	dynein heavy chain, putative		5.193	5.31	5.931	4.456	4.549	-	1.598	-	2.25225	2.17
76.m01683_at	TGME49_086920	hypothetical protein		2.907	3.408	4.1	4.175	3.251	-	1.344	-	-	-
76.m01678_at	TGME49_086730	signal recognition particle 19 kDa protein, putative		5.575	4.081	4.093	5.558	5.544	0.497	0.499	-	0.504286	0.509
76.m01677_at	TGME49_086720	heat shock protein 28		5.669	5.841	5.984	5.532	5.376	-	-	-	-	1.495
76.m01673_at	TGME49_086670	hypothetical protein		6.312	7.788	6.605	4.152	5.121	3.65	-	-	4.21941	2.805
76.m01672_at	TGME49_086650	hypothetical protein		6.831	5.843	5.864	4.379	5.097	0.46	0.467	-	2.20751	-
76.m01670_at	TGME49_086630	peroxiredoxin family protein/glutaredoxin, putative		4.01	3.109	3.274	6.924	7.115	-	-	-	0.143021	0.121
76.m01668_at	TGME49_086610	30S ribosomal protein S14, putative		4.669	3.652	3.924	4.282	4.552	0.715	0.769	-	-	-
76.m01667_at	TGME49_086600	hypothetical protein, conserved		4.195	6.496	5.238	5.328	5.315	3.811	1.584	0.4158	-	-
76.m01666_at	TGME49_086590	hypothetical protein, conserved		3.544	4.991	4.622	4.088	3.703	1.668	1.408	-	-	-
76.m01665_at	TGME49_086580	lysophospholipase, putative		3.754	7.118	5.476	5.501	4.657	7.391	2.076	0.280899	-	1.532
76.m01663_at	TGME49_086520	hypothetical protein		5.034	4.607	4.564	3.387	3.904	-	-	-	1.42653	-
76.m01662_at	TGME49_086500	hypothetical protein		5.201	4.532	3.826	5.666	4.886	-	0.577	-	0.434972	0.678
76.m01661_at	TGME49_086490	hypothetical protein		6.302	4.056	6.137	5.786	6.328	0.293	-	3.003	-	-
76.m01659_at	TGME49_086460	hypothetical protein		7.974	6.645	5.883	5.342	5.064	0.301	0.167	0.55371	-	1.655
76.m01657_at	TGME49_086440	hypothetical protein		8.017	7.656	7.643	6.199	5.596	-	-	-	3.48432	5.331
76.m01656_at	TGME49_086430	hypothetical protein		4.059	4.792	4.604	4.137	4.321	1.319	1.216	-	-	-
76.m01650_at	-------	-------		8.174	5.566	5.697	4.055	4.35	0.111	0.121	-	-	-
76.m01648_at	TGME49_086240	leucine-zipper-like transcriptional regulator 1, putative		4.17	5.794	4.944	5.135	4.47	2.262	1.368	0.604961	-	-
76.m01644_at	TGME49_086180	methionine tRNA synthetase, putative		4.731	3.54	4.262	4.191	3.677	0.677	-	-	-	-
76.m01640_at	TGME49_086120	prolyl endopeptidase, putative		4.636	4.83	5.018	5.983	6.192	-	-	-	0.549149	0.47
76.m01637_at	TGME49_086080	U5 small nuclear ribonucleoprotein, putative		4.376	4.546	4.359	4.064	3.848	-	-	-	-	1.175
76.m01635_at	TGME49_086030	glutamic acid-rich protein, putative		4.089	5.539	4.955	4.132	4.28	1.962	1.412	-	-	-
76.m01634_at	TGME49_086020	hypothetical protein		4.052	3.812	3.691	4.375	4.453	-	-	-	0.81103	0.788
76.m01629_at	TGME49_085950	hypothetical protein		3.879	4.5	4.296	4.666	5.335	-	-	-	-	0.618
76.m01628_at	TGME49_085930	hypothetical protein		4.391	7.177	6.556	5.64	5.298	6.388	3.738	-	1.9802	2.442
76.m01626_at	TGME49_085870	SRS20A	SRS2A	4.085	4.816	4.793	7.22	6.088	1.323	1.309	-	0.177715	0.456
76.m01625_at	TGME49_085860	SRS20C	SRS2C	3.335	4.937	4.744	4.388	3.487	1.705	-	-	-	-
76.m01624_at	TGME49_085850	FK506-binding nuclear protein, putative		3.614	4.021	3.317	4.013	4.209	-	-	0.834725	0.83682	0.786
76.m01619_at	TGME49_085790	hypothetical protein		4.033	6.494	6.129	3.785	3.908	4.005	3.007	-	3.22581	3.12
76.m01618_at	-------	-------		4.397	4.829	3.759	4.491	4.897	-	-	0.684463	0.790514	0.663
76.m01613_at	TGME49_085710	hypothetical protein		4.138	3.139	3.388	4.708	4.128	0.774	-	-	0.660066	-
76.m01612_at	TGME49_085690	notch (DSL) domain-containing protein		7.915	5.693	5.858	3.318	3.725	0.155	0.173	-	2.96736	2.692
76.m01611_at	TGME49_085680	dihydrolipoamide acyltransferase, putative		5.195	4.508	4.74	4.028	4.173	0.724	-	-	1.30039	1.243
76.m01608_at	TGME49_085650	hypothetical protein		3.944	4.026	3.847	4.187	4.21	-	-	-	0.902527	0.896
76.m01605_at	TGME49_085510	hypothetical protein		5.648	3.765	4.275	4.786	4.302	0.433	0.505	-	-	-
76.m01604_at	TGME49_085500	hypothetical protein		4.362	5.779	5.199	4.614	4.425	2.096	1.463	-	-	1.429
76.m01598_at	TGME49_085410	kinesin heavy chain-like protein, putative		4.248	4.465	3.857	3.661	3.859	-	0.887	0.819672	-	-
76.m01587_at	TGME49_085150	hypothetical protein		3.455	4.918	4.723	3.84	3.754	1.644	1.502	-	1.3624	1.395
76.m01585_at	TGME49_084920	hypothetical protein		3.489	4.127	4.345	3.58	3.618	-	1.281	-	1.25313	-
76.m01583_at	TGME49_084800	hypothetical protein		4.139	6.699	6.212	5.438	5.82	4.593	3.099	-	-	-
76.m01581_at	TGME49_084780	hypothetical protein		4.199	5.642	5.157	4.369	5.182	2.023	1.513	-	1.42653	-
76.m01580_at	TGME49_084660	hypothetical protein, conserved		7.031	5.503	5.899	5.294	7.172	0.309	0.402	-	1.47493	0.354
76.m01579_at	TGME49_084640	hypothetical protein		5.132	3.299	3.593	3.44	3.641	0.526	0.564	-	-	-
76.m01577_at	TGME49_084600	plasma-membrane H+-ATPase, putative		4.953	3.998	3.781	4.134	4.086	-	0.649	-	-	-
76.m01576_at	TGME49_084590	hypothetical protein		3.632	4.049	4.148	3.562	3.447	-	-	-	-	1.21
76.m01574_at	TGME49_084570	hypothetical protein		6.041	4.655	4.692	4.544	4.826	0.444	0.452	-	-	-
76.m01572_at	TGME49_084540	ATP synthase subunit O, putative		6.536	3.884	5.065	5.699	5.369	0.231	0.366	1.5873	-	-
76.m01569_at	TGME49_084420	hypothetical protein		3.503	3.333	2.822	3.311	3.246	-	0.859	0.893655	-	-
76.m01568_s_at	TGME49_084200	hypothetical protein		3.986	3.831	3.397	3.99	4.586	-	0.859	-	0.857633	0.696
76.m01563_at	TGME49_084010	DNA polymerase I, putative		3.374	3.454	3.193	4.876	3.843	-	-	-	0.585138	-
76.m01551_at	TGME49_083730	endomembrane domain-containing protein		5.619	4.041	4.243	4.944	4.776	0.477	0.509	-	0.748503	-
76.m01549_at	TGME49_083710	longevity-assurance (LAG1) domain-containing protein		4.505	3.562	3.495	4.516	4.182	0.748	0.736	-	0.732601	0.827
76.m01548_at	TGME49_083700	phosphatidylinositol 3- and 4-kinase domain-containing protein		3.276	3.066	2.805	3.971	3.377	-	-	-	0.75643	-
76.m01545_at	-------	-------		3.958	4.858	4.294	4.536	4.538	1.402	-	-	-	-
76.m01544_at	TGME49_083560	hypothetical protein		3.959	4.817	5.375	5.672	5.744	-	1.845	-	-	-
76.m01543_at	TGME49_083540	hypothetical protein		4.349	4.195	4.432	6.728	5.489	-	-	-	0.235294	0.592
76.m01542_at	TGME49_083530	Ras family domain-containing protein		4.229	3.545	3.433	3.028	3.17	0.823	0.802	-	-	-
76.m00020_at	TGME49_087220	hypothetical protein, conserved		3.212	4.549	4.388	4.043	3.986	1.475	1.386	-	-	-
76.m00016_s_at	TGME49_086420	elongation factor 1-alpha, putative		5.822	4.178	5.211	8.13	6.963	0.435	-	1.56986	0.0939408	0.276
76.m00016_at	TGME49_086420	elongation factor 1-alpha, putative		5.751	4.798	5.4	8.874	7.878	-	-	-	0.0509295	0.133
76.m00015_at	TGME49_085970	hypothetical protein, conserved		5.431	4.533	4.689	4.123	4.922	0.638	-	-	-	-
76.m00014_at	TGME49_086010	hypothetical protein		3.975	4.131	4.173	4.537	5.153	-	-	-	-	0.657
76.m00012_at	TGME49_086140	hypothetical protein		4.271	3.836	3.761	4.561	3.997	-	0.857	-	0.769231	-
76.m00010_at	TGME49_083510	hypothetical protein		3.877	5.876	5.193	5.025	5.274	2.617	1.702	-	-	-
76.m00009_at	TGME49_084560	60S ribosomal protein L9, putative	RPL9	7.587	4.183	6.75	7.899	8.058	0.1	-	4.71698	-	-
76.m00008_at	TGME49_085240	trans-2,3-enoyl-CoA reductase, putative		3.779	4.811	5.223	4.923	4.671	1.442	1.778	-	-	-
76.m00007_at	TGME49_083850	peptidyl-prolyl isomerase, putative		5.334	3.372	5.492	5.951	4.728	0.478	-	2.30415	-	1.5
76.m00006_at	TGME49_086710	zinc finger (C2H2 type) protein, putative		6.368	5.626	5.745	5.86	5.668	0.583	0.631	-	-	-
76.m00005_at	TGME49_087210	proteasome subunit alpha type 2, putative		6.48	3.972	5.383	6.55	6.022	0.248	-	1.84843	-	-
76.m00004_at	TGME49_086450	dense granule protein 5 precursor	GRA5	5.508	9.546	9.466	9.097	9.333	35.624	32.914	-	-	-
76.m00003_at	TGME49_086470	AGC kinase		4.219	5.17	4.875	6.013	6.281	-	-	-	0.501002	0.409
76.m00002_at	TGME49_085980	phosphoglucomutase/parafusin related protein 1, putative		5.541	6.523	7.089	6.755	7.405	2.052	3.331	-	-	-
76.m00001_at	TGME49_083780	glucose-6-phosphate isomerase		3.99	3.811	3.945	4.703	5.234	-	-	-	0.762195	0.585
74.m00986_s_at	TGME49_082440	hypothetical protein, conserved		4.212	4.715	4.074	4.156	4.248	1.213	-	0.788644	-	-
74.m00985_at	-------	-------		4.859	3.689	3.475	3.616	3.746	0.663	0.629	-	-	-
74.m00981_at	TGME49_081600	hypothetical protein		4.769	9.16	7.273	5.769	5.955	36.209	5.967	0.164799	3.37838	2.968
74.m00978_s_at	TGME49_081780	hypothetical protein		6.224	4.936	4.579	5.032	5.783	0.44	0.375	-	-	0.517
74.m00770_x_at	TGME49_081360	hypothetical protein		3.561	2.858	3.108	3.396	2.937	0.854	-	-	-	-
74.m00767_at	TGME49_082050	hypothetical protein		4.144	5.971	5.669	5.641	5.375	2.585	2.097	-	-	-
74.m00766_at	TGME49_082060	hypothetical protein		3.611	5.594	5.505	3.738	4.145	2.32	2.193	-	2.12314	1.887
74.m00764_at	TGME49_082030	hypothetical protein		5.976	4.817	4.716	3.808	4.515	0.501	0.479	-	-	-
74.m00761_at	TGME49_081590	hypothetical protein		5.872	10.619	9.848	4.929	4.579	81.206	37.723	0.464468	66.6667	77.559
74.m00760_at	TGME49_081490	glutamine amidotransferase, SNO family domain-containing protein		3.923	3.938	3.506	4.695	4.609	-	-	-	0.682128	0.707
74.m00467_at	TGME49_082230	sulfate adenylyltransferas-adenylylsulfate kinase, putative		7.461	5.29	5.474	3.656	4.198	0.184	0.206	-	2.12766	-
74.m00466_at	TGME49_082220	hypothetical protein	AP2VIIa-9	4.304	4.035	3.499	3.859	4.134	-	0.794	0.866551	-	0.84
74.m00459_at	TGME49_082170	hypothetical protein		3.798	4.837	3.92	4.373	4.265	1.452	-	0.712758	-	-
74.m00458_at	TGME49_082150	hypothetical protein		3.588	4.433	4.53	4.611	3.897	1.292	1.342	-	-	-
74.m00457_at	TGME49_082140	hypothetical protein		7.689	4.989	4.687	4.208	4.568	-	0.11	-	-	-
74.m00453_at	TGME49_082020	hypothetical protein		4.664	6.064	5.472	3.878	4.088	-	-	-	2.00401	-
74.m00452_at	TGME49_082000	hypothetical protein		6.03	4.617	4.755	4.198	3.79	0.441	0.468	-	-	1.401
74.m00446_at	TGME49_081930	surface antigen, putative		3.486	3.533	3.173	4.185	4.238	-	-	-	0.76746	0.754
74.m00440_at	TGME49_081650	hypothetical protein, conserved		5.118	5.665	4.805	4.894	4.159	1.386	-	0.617665	-	1.286
74.m00439_at	TGME49_081630	hydroxyacylglutathione hydrolase, putative		6.076	4.374	5.624	5.154	5.029	0.388	0.729	1.8797	1.32275	1.414
74.m00438_at	TGME49_081620	aldo/keto reductase family oxidoreductase, putative		6.273	4.887	5.079	3.979	4.021	0.414	0.456	-	-	-
74.m00437_at	TGME49_081580	protein phosphatase 2C, putative		3.534	4.043	4.353	3.656	3.975	-	1.271	-	-	-
74.m00432_at	TGME49_081510	ribonuclease HI large subunit, putative		5.84	4.304	4.438	4.991	4.972	0.448	0.471	-	-	-
74.m00429_at	TGME49_081470	hypothetical protein		5.532	3.926	4.257	3.312	3.58	0.488	0.541	-	1.29366	-
74.m00427_at	TGME49_081440	hypothetical protein		4.959	4.233	4.537	4.015	4.148	0.741	-	-	-	-
74.m00423_at	TGME49_081380	hypothetical protein		4.056	3.143	3.223	3.364	3.352	0.794	0.809	-	-	-
74.m00422_at	TGME49_081370	hypothetical protein, conserved		4.271	3.992	4.968	4.893	4.396	-	1.339	1.46413	-	1.28
72.m00843_at	TGME49_080370	KH domain containing protein		4.341	5.293	5.316	5.957	5.392	1.554	1.575	-	-	-
72.m00688_at	TGME49_080710	proteasome A-type and B-type domain-containing protein		4.801	3.505	4.735	5.783	5.347	0.65	-	1.49254	0.552792	0.73
72.m00687_at	TGME49_080700	lysine decarboxylase, putative		4.244	4.838	4.82	3.98	3.542	-	-	-	-	1.537
72.m00685_at	TGME49_080670	hypothetical protein		5.495	4.208	3.864	6.25	4.397	0.545	0.49	-	0.2886	-
72.m00683_at	TGME49_080680	hypothetical protein		8.933	5.576	5.622	3.897	4.284	0.054	0.055	-	2.18818	1.94
72.m00676_at	TGME49_080450	hypothetical protein		5.604	4.686	4.803	3.925	4.348	0.61	-	-	-	-
72.m00410_at	TGME49_080780	dihydrouridine synthase domain-containing protein		4.117	3.622	3.793	4.134	4.301	-	-	-	-	0.856
72.m00406_at	TGME49_080750	enhancer of rudimentary, putative		7.78	4.39	5.181	6.147	6.193	0.09	0.129	-	-	-
72.m00405_at	TGME49_080740	signal peptidase, putative		5.373	4.013	4.337	5.223	4.98	0.551	0.613	-	0.668449	-
72.m00404_at	TGME49_080730	nucleotide-binding protein, putative		6.359	4.714	5.28	5.373	5.045	0.357	0.475	-	-	-
72.m00400_at	TGME49_080660	hypothetical protein		4.835	4.577	4.264	4.661	4.319	-	0.795	-	-	-
72.m00396_at	TGME49_080610	signal recognition particle protein, putative		4.467	4.083	4.03	4.85	4.517	-	-	-	0.731529	-
72.m00395_at	TGME49_080600	histidyl-tRNA synthetase, putative		6.949	4.63	5.438	5.307	5.69	0.21	0.319	-	-	-
72.m00391_at	TGME49_080560	selenophosphate synthetase, putative		3.941	4.789	4.405	5.359	4.523	-	-	-	0.633714	-
72.m00387_at	TGME49_080500	sulfate transporter, putative		9.258	6.848	7.258	3.468	4.09	0.103	0.148	-	9.00901	7.611
72.m00385_at	TGME49_080480	calmodulin, putative		4.136	5.006	4.41	5.185	5.989	1.427	-	-	0.701262	0.419
72.m00383_at	TGME49_080460	hypothetical protein	AP2VIIa-2	3.804	5.238	5.859	4.992	6.779	-	2.638	-	-	-
72.m00381_at	TGME49_080430	hypothetical protein		10.311	8.159	8.236	3.44	3.748	0.121	0.13	-	22.7273	20.982
72.m00379_at	TGME49_080390	hypothetical protein		5.117	3.713	4.274	4.273	4.606	0.586	0.693	-	-	-
72.m00005_at	TGME49_080800	SNF2 family N-terminal domain-containing protein		4.069	3.252	3.929	4.501	3.651	0.81	-	1.18343	-	-
72.m00004_at	TGME49_080570	bradyzoite surface antigen	SAG4	4.71	3.991	3.646	6.789	9.406	-	0.701	-	0.175408	0.015
72.m00003_at	TGME49_080580	p18 surface antigen	SAG4.2	6.053	4.099	3.901	5.471	8.898	0.359	0.339	-	0.502765	0.026
72.m00001_at	TGME49_080380	non-transmembrane antigen		4.683	9.048	8.281	7.41	6.706	33.686	15.959	0.473709	2.27273	4.233
71.m00006_x_at	TGME49_080170	hypothetical protein		4.228	5.746	4.779	4.754	5.845	2.147	-	0.578369	-	0.54
70.m00040_at	TGME49_079550	hypothetical protein		4.173	4.027	3.89	3.274	3.838	-	-	-	1.16414	-
69.m00262_at	TGME49_079350	hypothetical protein		3.949	4.863	5.374	4.312	4.442	-	1.85	-	1.64745	-
69.m00203_at	TGME49_079440	hypothetical protein, conserved		9.001	5.648	5.744	3.492	4.126	0.053	0.056	-	2.63852	2.217
69.m00202_at	TGME49_079430	hypothetical protein		8.09	5.706	6.508	6.837	8.068	0.132	0.241	-	-	0.246
69.m00201_at	TGME49_079410	hypothetical protein		3.72	4.049	5.184	4.971	4.462	-	1.767	1.61031	-	1.398
69.m00142_at	TGME49_079400	glutaredoxin, putative		7.354	8.053	7.332	6.203	6.558	1.922	-	0.509944	2.60417	1.963
69.m00140_at	TGME49_079390	proliferation-associated protein 2G4, putative		3.571	3.511	3.736	4.666	3.839	-	-	-	0.731529	-
69.m00139_at	TGME49_079380	hypothetical protein, conserved		5.795	5.143	6.178	6.273	5.972	0.67	1.321	1.97239	-	-
69.m00137_at	TGME49_079360	hypothetical protein		5.28	4.124	4.411	5.036	5.422	0.602	-	-	-	0.612
69.m00135_at	TGME49_079340	hypothetical protein		6.924	4.862	5.507	5.915	7.176	0.239	0.34	1.4245	0.761035	0.272
69.m00134_at	TGME49_079330	ATP-dependent RNA helicase, putative		6.502	3.917	4.143	4.904	5.216	0.24	0.257	-	-	0.628
69.m00133_at	TGME49_079320	hypothetical protein		4.409	3.638	3.863	3.775	3.927	0.79	-	-	-	-
67.m00007_at	TGME49_079100	hypothetical protein		4.497	7.888	7.5	7.787	5.955	11.835	8.233	-	-	3.653
665.m00005_x_at	-------	-------		3.176	3.052	2.833	4.302	3.517	-	-	-	0.684463	-
65.m02538_at	TGME49_078980	hypothetical protein, conserved		5.436	5.002	4.298	3.935	4.165	-	0.582	-	-	-
65.m02536_at	TGME49_078860	hypothetical protein		3.783	4.454	4.43	3.613	3.699	-	-	-	1.2837	-
65.m02534_at	TGME49_078460	hypothetical protein		3.714	5.647	5.041	4.273	3.967	2.339	-	-	-	-
65.m02530_at	TGME49_078180	hypothetical protein		9.663	7.193	7.597	3.251	3.861	0.093	0.135	-	12.8205	11.112
65.m02524_at	TGME49_077810	hypothetical protein		4.149	4.562	4.641	3.322	3.449	-	-	-	1.49477	1.452
65.m02522_x_at	TGME49_077780	hypothetical protein, conserved		4.168	3.663	3.405	4.166	4.283	-	0.813	-	0.81367	0.782
65.m02522_at	TGME49_077780	hypothetical protein, conserved		4.165	3.684	3.424	4.142	4.214	-	0.817	-	-	0.804
65.m02518_at	TGME49_076940	Ribosome associated membrane domain-containing protein		6.731	7.504	7.896	6.355	7.276	1.988	2.869	-	3.90625	-
65.m02517_x_at	-------	-------		5.481	4.846	4.468	4.64	5.69	-	0.603	-	-	0.527
65.m02516_at	TGME49_077730	hypothetical protein, conserved		3.924	4.558	4.915	3.743	4.079	-	1.455	-	1.52905	-
65.m02513_at	TGME49_078270	nucleolar RNA-binding domain-containing protein		5.111	6.645	6.079	6.061	7.433	2.916	1.861	-	-	0.319
65.m02512_at	TGME49_078590	hypothetical protein		3.996	5.084	4.542	3.69	4.626	1.551	-	-	1.31406	-
65.m02507_at	TGME49_077920	hypothetical protein		3.897	3.363	3.802	6.354	7.562	-	-	-	0.261575	0.091
65.m02506_at	TGME49_078540	hypothetical protein		6.576	6.674	6.718	6.106	6.385	-	-	-	1.63132	-
65.m02505_at	TGME49_078450	hypothetical protein		4.53	6.89	5.561	5.894	5.43	4.702	1.702	0.362056	-	-
65.m01972_at	TGME49_078670	ubiquitin-conjugating enzyme E2, putative		4.199	4.009	4.401	4.157	3.764	-	-	-	-	1.221
65.m01971_at	TGME49_078120	SCP-like extracellular domain-containing protein		4.337	7.575	6.905	3.864	4.408	9.369	5.123	-	5.95238	4.992
65.m01969_at	TGME49_076930	hypothetical protein		4.204	7.096	6.305	5.562	6.122	6.344	3.261	-	-	-
65.m01964_at	TGME49_078510	protein phosphatase 2C, putative		5.951	7.126	5.684	5.925	5.641	2.609	-	0.318674	-	-
65.m01961_at	TGME49_078560	hypothetical protein		9.053	6.404	6.623	3.381	4.121	0.087	0.104	-	5.29101	4.334
65.m01959_at	TGME49_078700	hypothetical protein		3.772	6.986	5.599	5.035	6.038	6.546	2.233	0.34118	-	-
65.m01958_at	TGME49_078690	hypothetical protein		8.039	5.657	5.74	4.015	4.166	0.134	0.142	-	-	-
65.m01957_at	TGME49_078150	hypothetical protein		8.894	6.247	5.955	3.216	3.946	0.09	0.072	-	3.25733	2.714
65.m01956_at	TGME49_078060	double-strand break repair protein, putative		3.149	4.036	3.419	3.27	3.596	1.249	-	0.85034	-	-
65.m01205_at	TGME49_078970	ICE-like protease (caspase) p20 domain-containing protein		6.144	4.031	3.861	4.089	4.057	0.329	0.313	-	-	-
65.m01203_at	TGME49_078950	U6 snRNA associated Sm-like protein LSm4, putative		3.912	4.773	4.177	4.13	3.739	1.366	-	0.793651	-	1.137
65.m01202_at	TGME49_078940	ubiquitin--protein ligase, putative		3.284	3.985	4.422	3.13	3.182	-	-	-	1.42857	1.413
65.m01200_at	TGME49_078910	O-acetylserine (thiol) lyase, putative		5.968	4.745	4.835	3.615	3.963	0.488	0.508	-	1.51976	-
65.m01197_at	TGME49_078880	nucleoside-triphosphatase, putative		3.579	3.819	3.609	3.829	4.612	-	-	-	-	0.724
65.m01195_at	TGME49_078870	myosin F (TgMyoF) protein		5.105	4.068	4.069	4.723	4.868	0.652	0.652	-	-	-
65.m01193_at	TGME49_078830	glucose-6-phosphate dehydrogenase, putative		4.257	6.253	5.714	4.776	4.295	3.076	2.081	0.67659	1.69492	2.054
65.m01189_at	TGME49_078760	hypothetical protein		4.431	4	3.475	3.934	4.503	0.865	0.754	0.87108	0.888099	0.733
65.m01188_at	TGME49_078740	diaminopimelate decarboxylase, putative		5.789	3.875	4.206	3.589	4.493	0.406	0.449	-	-	-
65.m01187_at	TGME49_078730	hypothetical protein, conserved		5.254	4.925	4.948	4.742	5.579	-	-	-	-	0.699
65.m01181_at	TGME49_078620	hypothetical protein		8.731	5.888	5.916	3.468	4.457	0.081	0.082	-	2.98507	2.226
65.m01165_at	TGME49_078340	hypothetical protein		3.891	4.674	4.358	3.108	3.22	-	-	-	1.40252	1.369
65.m01157_at	TGME49_078210	hypothetical protein		8.576	6.114	6.097	5.615	5.302	0.111	0.109	-	-	-
65.m01155_at	TGME49_078170	hypothetical protein		3.97	4.29	5.179	4.794	5.632	-	1.645	1.48368	-	-
65.m01154_at	TGME49_078160	hypothetical protein		4.367	3.303	3.887	3.811	3.788	0.742	-	-	-	-
65.m01149_at	TGME49_078090	hypothetical protein		5.78	4.448	4.354	3.529	3.649	0.492	0.475	-	-	-
65.m01148_at	TGME49_078080	hypothetical protein	SUSA1	3.778	3.054	2.828	4.482	6.729	-	0.803	-	0.639795	0.153
65.m01144_at	TGME49_078030	hypothetical protein		3.629	3.903	3.88	4.289	4.022	-	-	-	0.880282	-
65.m01142_at	TGME49_077990	OTU-like cysteine protease domain-containing protein		4.052	3.923	4.265	3.378	3.54	-	-	-	1.27877	1.231
65.m01138_x_at	TGME49_077910	thrombospondin type 1 domain-containing protein		4.239	5.801	4.865	4.69	4.782	2.221	1.287	0.57971	-	-
65.m01138_at	TGME49_077910	thrombospondin type 1 domain-containing protein		3.559	5.928	5.172	4.114	4.283	2.949	1.828	0.619963	1.5674	1.483
65.m01134_at	TGME49_077870	hypothetical protein, conserved		4.09	4.905	4.65	4.722	4.047	1.377	-	-	-	-
65.m01127_x_at	TGME49_077750	hypothetical protein		8.34	5.734	5.915	6.314	4.459	0.106	0.12	-	-	-
65.m01127_at	TGME49_077750	hypothetical protein		8.488	6.058	6.254	6.315	4.985	0.115	0.134	-	-	-
65.m01124_at	TGME49_077710	hypothetical protein		4.672	5.231	4.61	4.53	4.179	1.318	-	0.739098	-	-
65.m01123_at	TGME49_077700	hypothetical protein, conserved		5.307	4.837	4.268	5.001	5.211	0.782	0.622	0.794913	0.734214	0.657
65.m01122_at	TGME49_077680	hypothetical protein		6.511	4.588	5.685	4.59	5.231	0.3	0.54	1.8018	1.8018	-
65.m01120_at	TGME49_077560	hypothetical protein		4.616	3.45	3.419	3.651	3.532	0.696	0.691	-	-	-
65.m01112_at	-------	-------		3.155	3.448	3.247	4.078	3.391	-	-	-	0.807103	-
65.m01111_s_at	TGME49_077380	probesets hit two..NTPase II/tRNA-Ala		4.138	3.939	3.913	5.702	3.945	-	-	-	0.434972	-
65.m01108_at	TGME49_077260	hypothetical protein		8.406	5.807	6.315	5.913	5.026	0.104	-	-	-	-
65.m01106_at	TGME49_077230	hypothetical protein		3.235	4.609	3.855	4.136	3.378	1.504	-	0.773395	-	-
65.m01095_at	TGME49_076990	cytochrome b5-like Heme/Steroid binding domain containing protein		6.145	6.627	5.876	4.258	4.98	1.468	-	0.559597	2.32558	1.719
65.m01093_at	TGME49_076960	hypothetical protein, conserved		4.728	5.155	4.317	3.42	3.463	-	-	0.688705	1.28866	1.277
65.m01089_at	TGME49_076880	late embryogenesis abundant domain-containing protein		4.273	10.202	9.322	3.475	3.785	123.689	51.708	0.41806	66.6667	59.977
65.m01088_at	TGME49_076870	LEA1 protein, putative		5.795	9.313	7.551	3.439	3.948	23.44	4.286	0.182849	11.9048	10.388
65.m01087_at	TGME49_076860	late embryogenesis abundant domain-containing protein		4.086	9.27	8.003	3.271	3.841	52.235	15.241	0.2918	18.8679	16.374
65.m01086_at	TGME49_076850	late embryogenesis abundant domain-containing protein		4.912	10.355	9.442	3.504	4.409	110.666	44.73	-	71.4286	55.44
65.m00030_at	TGME49_076970	hypothetical protein		4.04	3.99	4.311	4.758	4.929	-	-	-	-	0.772
65.m00028_at	TGME49_077500	26S proteasome AAA-ATPase subunit RPT1, putative		4.471	3.56	4.274	4.49	3.785	0.757	-	-	-	-
65.m00027_at	TGME49_077760	hypothetical protein, conserved		7.877	6.233	7.004	5.863	5.21	0.237	-	-	2.49377	3.761
65.m00026_at	TGME49_078040	G-patch domain-containing protein		8.145	5.745	5.929	4.934	5.386	0.129	0.146	-	-	-
65.m00025_at	TGME49_078570	hypothetical protein		7.438	5.378	5.371	3.57	3.947	0.198	0.197	-	2.04082	-
65.m00020_at	TGME49_078680	hypothetical protein		4.067	6.561	5.424	3.227	3.891	4.187	1.84	0.439367	2.28311	1.938
65.m00016_at	TGME49_078070	hypothetical protein		4.861	4.112	4.589	4.39	4.47	0.747	-	-	-	-
65.m00014_at	TGME49_078050	proteasome subunit alpha type 1, putative		5.37	4.344	5.703	6.506	5.415	-	-	2.00401	-	-
65.m00013_at	TGME49_077930	hypothetical protein		6.775	4.531	4.592	3.736	4.142	0.235	0.241	-	-	-
65.m00012_at	TGME49_077840	Ras family domain containing protein		6.987	6.12	5.705	5.227	5.357	0.491	0.365	-	-	-
65.m00010_at	TGME49_077570	GPI transamidase subunit PIG-U, putative		7.666	6.089	6.223	3.376	4.14	0.259	0.287	-	3.83142	3.124
65.m00009_at	TGME49_077090	mitochondrial carrier domain-containing protein		6.37	5.366	5.452	4.67	4.434	0.495	0.522	-	1.5015	1.651
65.m00007_at	TGME49_076920	protein phosphatase 2C, putative		3.755	4.191	3.78	4.362	4.755	-	-	-	-	0.712
65.m00006_at	TGME49_076890	hypothetical protein		4.179	6.012	4.949	4.894	5.425	2.633	1.368	0.519481	-	0.77
65.m00005_at	TGME49_078990	phosphate carrier protein, putative		7.402	4.207	5.672	6.588	5.93	0.12	0.246	2.05761	-	-
65.m00003_at	TGME49_078530	multiprotein bridging factor type 1, putative		6.063	7.364	7.492	7.152	7.859	2.98	3.351	-	1.3624	0.71
65.m00002_at	TGME49_077080	microneme TgMIC5 protein	MIC5	5.131	8.731	8.415	8.424	7.032	19.89	14.629	-	-	3.635
65.m00001_at	TGME49_077240	nucleoside-triphosphatase I	NTPase I	4.018	3.964	4.233	7.546	4.733	-	-	-	0.105742	-
645.m00681_at	TGME49_121390	hypothetical protein, conserved		4.213	5.765	5.262	3.781	4.011	2.186	-	-	1.81488	-
645.m00680_at	TGME49_121610	hypothetical protein		4.895	3.414	3.662	4.819	4.264	0.609	0.647	-	0.670241	-
645.m00548_at	TGME49_121540	hypothetical protein		4.18	5.929	5.61	4.475	4.199	2.478	1.994	-	1.79533	1.981
645.m00547_at	TGME49_121580	hypothetical protein		8.305	6.027	6.09	3.46	3.624	0.135	0.141	-	3.40136	3.267
645.m00546_at	TGME49_121590	hypothetical protein		4.56	3.24	3.387	6.24	6.119	0.679	0.702	-	0.258131	0.283
645.m00545_at	TGME49_121510	hypothetical protein		4.285	4.777	5.027	3.631	3.94	-	-	-	1.66389	1.531
645.m00544_at	TGME49_121460	hypothetical protein		3.224	3.729	4.197	3.085	3.59	-	1.293	-	1.33333	-
645.m00331_s_at	TGME49_121700	hypothetical protein		3.75	4.973	5.014	3.653	4.321	1.57	1.603	-	1.64204	-
645.m00331_at	TGME49_121700	hypothetical protein		3.385	4.665	4.704	3.144	3.618	1.489	1.514	-	1.59744	-
645.m00330_at	TGME49_121680	nuclear RNA binding protein, putative		6.281	6.255	6.312	6.021	4.979	-	-	-	-	2.382
645.m00329_at	TGME49_121670	mannosyltransferase, putative		6.984	3.994	4.874	4.085	5.364	0.163	-	-	-	-
645.m00325_at	TGME49_121620	dynamin-like protein, putative		7.676	4.953	6.035	6.116	5.368	0.126	0.246	-	-	-
645.m00322_at	TGME49_121560	hypothetical protein		3.439	4.495	4.3	3.697	3.669	1.372	1.276	-	-	-
645.m00320_at	TGME49_121520	P23 co-chaperone, putative		7.371	5.142	5.23	5.662	5.785	0.184	0.193	-	-	-
645.m00319_at	TGME49_121500	CELF family protein, putative		3.957	4.215	3.963	4.734	4.794	-	-	-	0.755858	0.736
645.m00317_at	TGME49_121480	SRS12B	SRS12B	4.077	5.329	4.722	4.517	5.036	1.733	1.271	-	-	-
645.m00313_at	TGME49_121440	SWI/SNF-related matrix-associated actin-dependent regulator of chromatin, putative		5.258	4.262	4.488	4.682	5.216	0.638	-	-	-	-
645.m00312_at	TGME49_121430	DNA repair protein recA , putative		7.357	4.772	4.465	3.661	3.755	0.155	0.137	-	-	-
645.m00311_at	TGME49_121420	kelch motif domain-containing protein		3.661	4.975	4.304	3.606	3.679	1.608	-	-	-	-
645.m00309_at	TGME49_121360	RNA recognition motif domain-containing protein		3.395	4.605	4.008	3.403	4.23	1.448	-	-	-	-
645.m00306_at	TGME49_121300	hypothetical protein		4.048	4.466	4.313	3.294	3.589	-	-	-	1.3245	-
645.m00037_at	TGME49_121530	cathepsin L-like thiolproteinase, putative		6.743	5.126	5.224	4.513	4.894	0.318	0.336	-	-	-
645.m00003_at	TGME49_121570	(3R)-hydroxymyristoyl ACP dehydrase, putative		4.562	5.222	4.539	6.423	6.473	1.373	-	0.722022	0.315557	0.303
644.m00075_at	TGME49_121170	hypothetical protein		3.695	4.282	4.825	4.331	4.486	1.191	1.483	1.24533	-	-
641.m03167_at	TGME49_119510	hypothetical protein, conserved		4.637	4.218	3.874	4.641	4.662	0.854	0.769	-	0.76746	0.761
641.m03163_x_at	TGME49_120420	hypothetical protein		2.991	3.059	2.666	3.217	2.942	-	-	-	0.884956	-
641.m03162_at	TGME49_120130	hypothetical protein		6.31	5.257	5.008	5.016	5.259	0.488	0.427	-	-	-
641.m03159_at	TGME49_118360	hypothetical protein, conserved		6.01	4.653	5.323	4.704	3.898	0.454	-	-	-	1.821
641.m03158_at	-------	-------		3.727	3.728	3.474	3.944	4.528	-	-	-	-	0.726
641.m03155_at	TGME49_118380	hypothetical protein		4.397	3.803	3.509	4.196	4.166	-	0.769	-	-	-
641.m03154_at	-------	-------		3.835	4.755	3.896	4.066	4.305	1.384	-	0.734754	-	-
641.m03153_at	TGME49_119350	SRS domain containing protein		5.389	8.151	6.962	5.297	5.424	9.803	3.27	0.333556	3.44828	3.202
641.m03152_at	-------	-------		4.347	4.339	3.832	4.196	4.287	-	0.851	0.853242	0.896057	0.869
641.m03151_at	TGME49_119960	hypothetical protein, conserved		5.207	4.071	4.055	3.946	4.282	0.617	0.614	-	-	-
641.m02571_at	TGME49_118420	ribosomal protein S16, putative		3.969	3.565	3.857	4.492	3.963	0.898	-	-	0.81103	-
641.m02568_at	TGME49_120710	hypothetical protein		3.63	5.73	5.102	3.555	3.409	2.525	1.73	-	1.76056	1.824
641.m02567_at	TGME49_120720	hypothetical protein		5.181	3.923	5.407	5.379	6.114	0.599	-	1.90114	-	-
641.m02566_at	TGME49_120730	homoserine O-acetyltransferase, putative		4.836	3.705	4.404	3.607	4.013	0.673	-	1.24069	1.27226	1.14
641.m02560_at	TGME49_120060	hypothetical protein		6.858	5.327	6.006	4.814	4.824	0.323	0.505	-	2.04499	2.034
641.m02554_at	TGME49_120000	SCY kinase		3.39	3.693	3.567	4.388	3.487	-	-	-	0.782473	-
641.m02553_at	TGME49_119570	WD-40 repeat protein, putative		5.537	4.509	5.444	4.88	4.548	0.592	-	-	-	-
641.m02550_x_at	TGME49_119580	hypothetical protein		5.866	4.083	4.223	3.95	3.889	0.409	0.428	-	-	-
641.m02549_at	TGME49_119700	NEK kinase		4.711	3.488	4.282	3.866	4.231	0.675	-	1.25313	-	-
641.m02546_at	TGME49_119310	hypothetical protein		4.898	4.907	4.693	4.491	4.109	-	-	-	-	1.243
641.m02543_at	TGME49_118740	hypothetical protein		7.102	4.337	4.079	3.81	5.08	0.164	0.151	-	-	-
641.m02539_at	TGME49_118570	SFT2-like domain-containing protein		6.634	5.656	5.207	4.728	5.436	0.479	0.365	-	-	-
641.m02538_at	TGME49_118530	hypothetical protein		3.876	5.685	4.692	5.173	6.067	2.297	-	-	-	0.443
641.m02537_at	TGME49_118500	hypothetical protein		4.89	3.815	3.894	3.601	3.617	0.675	0.69	-	-	-
641.m01594_at	TGME49_120690	hypothetical protein		4.372	3.518	3.861	3.969	3.813	0.778	-	-	-	-
641.m01593_at	TGME49_120670	hypothetical protein, conserved		5.697	4.743	4.722	4.788	4.389	0.588	0.583	-	-	-
641.m01591_at	TGME49_120640	cyclophilin, putative		4.051	4.442	5.07	5.256	5.678	-	1.515	-	-	-
641.m01588_at	TGME49_120600	glycine-rich protein 2, putative		5.238	4.038	7.401	7.603	8.265	0.6	5.289	8.77193	-	0.443
641.m01583_at	TGME49_120540	hypothetical protein		10.469	9.242	9.166	3.683	3.765	-	-	-	52.6316	51.704
641.m01582_at	TGME49_120530	hypothetical protein		6.291	9.901	9.426	3.282	3.598	29.108	18.185	-	76.9231	69.729
641.m01581_at	TGME49_120500	patched transmembrane domain-containing protein		5.167	3.556	4.053	3.191	3.464	0.548	0.627	-	1.24378	-
641.m01578_at	TGME49_120460	ABC transporter protein, putative		3.415	3.936	3.657	3.067	3.522	-	-	-	1.14548	-
641.m01573_at	TGME49_120300	SNF2 family N-terminal domain-containing protein		5.529	4.179	4.484	4.533	4.327	0.528	0.589	-	-	-
641.m01572_at	TGME49_120290	hypothetical protein		5.388	3.767	4.529	3.173	3.63	0.51	0.653	1.28205	1.47493	1.328
641.m01571_at	TGME49_120280	hypothetical protein		4.63	6.455	5.999	3.477	4.018	3.133	-	-	3.16456	2.743
641.m01570_at	TGME49_120270	hypothetical protein		6.708	5.801	5.074	3.422	4.377	0.496	0.319	-	1.79211	-
641.m01566_at	TGME49_120230	SRS15C	SRS15C	3.474	3.588	4.747	3.064	3.32	-	1.511	-	1.65563	1.566
641.m01563_at	TGME49_120200	SRS16A	SRS16A	3.75	3.971	3.809	3.505	4.665	-	-	-	-	0.746
641.m01562_at	TGME49_120190	SRS16B (= SRS9)	SRS9	4.545	3.818	3.283	4.069	5.642	0.786	0.69	-	0.816327	0.387
641.m01558_at	TGME49_120150	GTP-binding protein 1, putative		3.863	3.987	3.863	4.079	5.029	-	-	-	-	0.638
641.m01557_at	TGME49_120140	ubiquinol-cytochrome C reductase hinge protein, putative		5.634	4.317	4.87	5.766	5.763	0.517	0.65	1.25628	0.594884	0.596
641.m01549_at	TGME49_120030	hypothetical protein		5.385	4.148	3.957	4.835	3.67	0.571	0.538	-	0.720981	-
641.m01548_at	TGME49_120020	major facilitator superfamily domain-containing protein		4.894	5.871	5.623	3.978	4.939	1.787	-	-	2.14133	-
641.m01546_at	TGME49_119970	serine protease/subtilase, putative		3.587	4.672	4.874	3.563	3.478	1.423	1.559	-	1.5674	1.601
641.m01544_at	TGME49_119940	synaptosomal-associated protein 25, putative		3.61	4.386	4.454	3.781	3.658	-	1.296	-	-	-
641.m01541_at	TGME49_119900	hypothetical protein		3.88	4.913	4.269	4.181	4.09	1.472	-	-	-	-
641.m01540_at	TGME49_119890	hypothetical protein		4.719	10.302	9.27	5.545	4.15	114.759	41.261	0.359583	26.3158	51.184
641.m01537_at	TGME49_119860	DNA polymerase epsilon catalytic subunit, putative		3.279	3.571	3.401	4.452	3.975	-	-	-	0.734754	-
641.m01535_at	TGME49_119850	hypothetical protein, conserved		6.84	4.646	5.668	6.123	5.139	0.233	0.405	1.73913	-	-
641.m01534_at	TGME49_119730	hypothetical protein		4.018	3.798	3.62	4.551	5.12	-	-	-	-	0.571
641.m01531_at	TGME49_119680	hypothetical protein		5.631	3.756	3.568	3.57	3.599	0.437	0.416	-	-	-
641.m01523_at	TGME49_119600	hypothetical protein		3.997	4.599	4.09	5.016	4.348	-	-	-	0.687285	-
641.m01515_at	TGME49_119370	hypothetical protein		4.328	4.749	3.809	4.486	4.742	-	-	0.719424	-	0.721
641.m01513_at	-------	-------		4.203	4.313	3.631	5.049	5.435	-	-	-	0.59453	0.479
641.m01512_at	-------	-------		4.355	3.903	3.772	5.449	6.536	-	-	-	-	0.224
641.m01509_s_at	TGME49_118880	hypothetical protein		4.396	5.114	4.297	4.629	5.455	1.38	-	0.699301	-	0.575
641.m01505_at	TGME49_118750	deoxyribose-phosphate aldolase, putative		5.247	3.518	3.36	4.691	8.655	0.52	0.501	-	0.660502	0.029
641.m01496_at	TGME49_118650	transhydrogenase, putative		8.574	5.414	5.518	3.842	4.812	0.069	0.073	-	2.08333	-
641.m01494_at	TGME49_118600	DNA/pantothenate metabolism flavoprotein domain-containing protein		5.703	4.496	4.7	4.259	4.593	0.528	0.575	-	-	-
641.m01490_at	TGME49_118550	hypothetical protein		7.315	4.903	5.221	4.352	4.26	0.172	0.203	-	-	-
641.m01489_at	TGME49_118540	hypothetical protein		6.751	5.785	5.715	3.385	3.754	-	-	-	2.65252	2.422
641.m01485_at	TGME49_118490	hypothetical protein		4.127	4.816	5.151	4.327	5.193	-	1.544	-	-	-
641.m01481_at	TGME49_118450	zinc finger (C3HC4 RING finger) protein, putative		7.547	5.351	5.166	3.61	4.351	0.176	0.159	-	-	-
641.m01470_at	TGME49_118310	transketolase, putative		4.349	4.578	4.21	5.258	5.04	-	-	-	0.627353	0.706
641.m01468_at	TGME49_118250	transcription initiation factor TFIID subunit 5, putative		4.311	4.11	3.667	4.413	4.822	-	0.825	0.882613	0.794913	0.67
641.m01467_at	TGME49_118240	tubulin-tyrosine ligase family protein		3.061	3.252	3.592	2.845	3.374	-	-	-	1.18343	-
641.m01462_at	TGME49_118190	phosphoglycerate mutase, putative		3.742	3.609	3.631	3.939	4.204	-	-	-	-	0.848
641.m00193_at	TGME49_118230	phosphoglycerate kinase, putative		5.035	6.14	6.517	6.012	5.559	-	2.729	-	-	-
641.m00192_at	TGME49_118410	TCP-1/cpn60 family chaperonin, putative		5.92	3.423	4.109	5.881	4.783	0.33	0.397	-	0.407997	-
641.m00189_at	TGME49_118710	ATP-binding cassette sub-family F member 1		4.437	3.984	3.818	4.687	3.955	-	0.82	-	0.740741	-
641.m00186_at	TGME49_120050	ribosomal protein L5, putative		7.383	4.669	5.666	6.94	6.225	0.145	0.25	1.72117	0.371058	-
641.m00185_at	TGME49_120570	G1 to S phase transition protein, putative		4.776	4.102	5.253	5.284	5.257	-	-	1.64745	-	-
641.m00183_at	TGME49_120620	queuine tRNA-ribosyltransferase, putative		3.677	3.925	3.597	3.978	4.352	-	-	-	-	0.799
641.m00182_at	TGME49_120630	choline kinase, putative		4.192	5.562	4.951	5.195	4.809	1.926	1.363	-	-	-
641.m00181_at	TGME49_120740	hypothetical protein		8.437	6.413	6.242	5.189	4.472	0.16	0.139	-	-	2.821
641.m00180_at	TGME49_120580	hypothetical protein		9.831	6.961	7.171	2.907	3.886	0.064	0.077	-	9.43396	7.476
641.m00179_at	TGME49_120450	ribosome biogenesis regulatory protein, putative		3.833	3.71	4.74	4.916	4.501	-	1.376	1.42248	-	-
641.m00178_at	TGME49_120220	ubiquinol-cytochrome c reductase domain-containing protein		3.907	3.529	3.605	5.587	5.024	-	-	-	0.432339	0.598
641.m00177_at	TGME49_119920	dihydrolipoamide branched chain transacylase, E2 subunit, putative		5.008	4.185	5.143	5.617	4.481	0.711	-	1.5083	-	-
641.m00174_at	TGME49_119690	hypothetical protein		7.682	4.683	4.543	3.676	4.143	0.111	0.104	-	1.31926	1.155
641.m00171_at	TGME49_118720	proline synthetase co-transcribed protein, putative		6.09	4.184	4.918	4.939	4.648	0.359	0.483	1.34409	-	-
641.m00170_at	TGME49_118660	protein phosphatase 2C, putative		5.028	6.379	5.764	6.295	7.23	2.45	1.553	0.633714	-	0.306
641.m00168_at	TGME49_118430	malate dehydrogenase, putative		5.323	4.099	4.142	5.667	4.721	0.583	0.591	-	0.477327	-
641.m00011_at	TGME49_120110	proliferating cell nuclear antigen, putative		3.713	3.431	3.224	3.781	3.94	-	-	-	-	0.837
641.m00010_at	TGME49_118730	UDP-N-acetyl-D-galactosamine:polypeptide N-acetylgalactosaminyltransferase T3, putative		6.848	4.364	4.405	4.973	4.729	0.207	0.21	-	0.781861	-
641.m00008_at	TGME49_120480	Rab 11b, putative		5.414	4.329	4.274	4.475	3.91	0.597	0.585	-	-	-
641.m00003_at	TGME49_120040	rar1		4.742	3.733	4.045	4.834	5.492	0.707	0.772	-	0.740192	0.518
641.m00002_at	TGME49_119560	microneme protein MIC3	MIC3	5.678	9.498	9.237	8.789	7.678	30.452	23.535	-	-	4.508
64.m00739_s_at	TGME49_076340	hypothetical protein		4.95	4.397	3.775	4.971	5.226	-	-	-	-	0.561
64.m00737_s_at	TGME49_075590	hypothetical protein		4.205	3.932	3.76	4.032	4.507	-	-	-	-	0.786
64.m00735_at	-------	-------		6.747	5.212	5.651	3.49	3.658	0.332	0.434	-	2.48139	2.379
64.m00575_at	TGME49_075700	hypothetical protein		7.63	5.402	5.204	3.305	3.558	0.168	0.15	-	1.97239	1.861
64.m00574_at	TGME49_075660	hypothetical protein		8.375	8.637	6.953	3.467	4.565	-	0.267	0.206911	6.84932	4.897
64.m00353_at	TGME49_076220	hypothetical protein		6.075	4.671	4.437	4.35	4.468	0.436	0.397	-	-	-
64.m00351_at	TGME49_076200	hypothetical protein		4.121	3.866	3.563	4.132	4.39	-	-	-	-	0.781
64.m00349_at	TGME49_076180	bromodomain-containing protein		3.846	4.888	4.813	4.445	3.985	1.468	1.417	-	-	1.362
64.m00345_at	TGME49_076110	cytochrome b5, putative		3.872	3.581	3.164	5.094	4.304	-	0.842	0.909091	0.521105	0.736
64.m00342_at	TGME49_075870	tubulin epsilon chain, putative		3.643	3.639	3.186	3.994	3.777	-	-	-	0.816993	-
64.m00341_at	TGME49_075860	hypothetical protein		4.125	4.704	5.251	5.628	4.504	-	1.633	-	-	1.428
64.m00338_at	TGME49_075810	ribosomal protein S10, putative	RPS1	7.009	8.603	8.668	8.432	7.6	4.452	4.743	-	-	2.775
64.m00337_at	TGME49_075800	microneme protein, putative		4.812	3.623	4.146	4.874	4.72	0.666	-	-	0.750188	-
64.m00335_at	TGME49_075780	F-box domain-containing protein		3.851	4.78	4.756	3.456	3.619	1.394	1.379	-	1.52439	1.465
64.m00333_at	TGME49_075750	small nuclear ribonucleoprotein E, putative		4.431	3.313	4.289	6.043	6.304	0.726	-	1.3089	0.385356	0.316
64.m00331_at	TGME49_075730	hypothetical protein		3.224	3.807	3.726	3.119	3.085	1.151	1.126	-	1.1534	1.161
64.m00330_at	TGME49_075710	hypothetical protein		4.448	3.433	3.663	3.4	3.74	0.741	-	-	-	-
64.m00329_at	TGME49_075690	chaperone clpB 1 protein, putative		3.766	6.674	4.709	4.535	4.557	5.014	1.382	0.275634	-	-
64.m00327_at	TGME49_075670	hypothetical protein, conserved	IMC15	3.93	5.294	4.531	5.605	5.73	1.775	-	-	0.571429	0.526
64.m00325_at	TGME49_075640	ppg3, putative		4.068	5.907	5.201	4.451	4.664	2.529	1.616	-	-	-
64.m00001_at	TGME49_075650	p97 protein		7.879	5.219	5.351	4.751	5.034	0.12	0.129	-	-	-
63.m00337_at	TGME49_075370	SRS47E	SRS47E	4.101	3.364	3.123	4.57	4.29	0.823	0.78	-	0.659196	0.733
63.m00157_at	TGME49_075490	hypothetical protein		5.223	4.193	3.955	4.912	4.86	0.636	0.591	-	0.694444	0.712
63.m00154_at	TGME49_075450	hypothetical protein		7.041	4.372	5.767	5.465	5.013	0.175	0.363	2.07039	-	-
63.m00149_at	TGME49_075350	hypothetical protein, conserved		5.305	3.855	4.033	4.045	4.309	0.548	0.577	-	-	-
63.m00148_at	TGME49_075320	penicillin amidase domain-containing protein		5.221	4.574	4.277	4.999	5.272	-	0.655	-	-	0.637
63.m00002_at	TGME49_075440	granule antigen protein GRA6	GRA6	4.804	8.058	8.293	7.754	7.1	12.212	15.299	-	1.66945	3.042
611.m00052_at	TGME49_117710	enoyl-CoA hydratase, putative		9.993	6.97	7.383	4.452	5.532	0.055	0.08	-	7.5188	4.367
611.m00038_at	TGME49_117720	eukaryotic translation initiation factor 3 subunit 7, putative		6.096	4.67	4.673	5.359	5.106	0.429	0.43	-	0.705219	-
61.m00117_at	TGME49_074290	hypothetical protein		3.599	4.488	5.132	4.108	4.978	1.316	1.771	-	1.53846	-
59.m08335_at	TGME49_070610	hypothetical protein		4.307	4.904	5.574	4.65	5.006	-	1.866	-	1.63399	-
59.m07798_at	TGME49_074080	hypothetical protein		4.678	3.883	4.318	3.681	4.439	0.757	-	-	1.21065	-
59.m07797_at	TGME49_073620	hypothetical protein, conserved		4.602	3.946	4.435	3.522	3.392	0.796	-	-	1.31406	1.355
59.m07795_at	TGME49_073400	hypothetical protein		3.933	5.247	4.321	4.995	5.344	1.727	-	0.655738	0.750188	0.62
59.m07788_at	TGME49_071800	hypothetical protein		3.865	4.159	4.279	3.902	3.76	-	-	-	-	1.17
59.m07779_at	TGME49_070600	hypothetical protein		3.745	4.117	4.247	3.735	3.988	-	1.162	-	1.1655	-
59.m07777_at	-------	-------		4.966	4.645	4.082	4.086	4.598	-	0.703	-	-	-
59.m07773_at	TGME49_069480	adaptor complexes medium subunit domain containing protein		5.955	4.318	4.821	4.386	4.683	0.415	0.509	-	-	-
59.m07772_at	TGME49_069470	hypothetical protein		4.95	4.384	4.156	4.263	4.784	-	0.725	-	-	-
59.m07769_at	TGME49_068940	hypothetical protein		5.443	4.069	4.108	3.769	3.754	0.538	0.544	-	-	-
59.m07764_at	TGME49_068270	hypothetical protein		3.952	4.052	3.555	4.154	4.659	-	-	-	-	0.701
59.m07762_s_at	-------	-------		3.815	4.373	5.286	4.111	4.096	-	1.824	-	1.67224	1.681
59.m07758_at	TGME49_069100	hypothetical protein		5.085	3.972	4.054	3.343	3.549	0.64	0.656	-	-	-
59.m07756_at	TGME49_069350	hypothetical protein		4.005	3.62	3.356	3.35	3.578	-	0.846	-	-	-
59.m07753_at	TGME49_069380	hypothetical protein		3.727	6.369	5.965	3.646	3.967	3.947	2.903	-	2.96736	2.717
59.m07749_at	TGME49_070040	hypothetical protein, conserved		4.363	3.904	4.297	3.373	3.788	-	-	-	1.29366	-
59.m07747_at	TGME49_070290	hypothetical protein		5.232	3.57	3.491	3.737	3.89	0.531	0.521	-	-	-
59.m07745_at	TGME49_070630	hypothetical protein, conserved		3.891	4.038	3.995	4.286	4.816	-	-	-	-	0.735
59.m07742_x_at	TGME49_070810	hypothetical protein		3.63	3.645	3.285	4.054	3.839	-	-	-	0.820345	-
59.m07741_at	TGME49_070820	hypothetical protein, conserved		3.502	5.776	4.796	3.193	3.556	2.688	1.535	0.571102	1.64745	1.515
59.m07734_at	TGME49_071450	hypothetical protein, conserved		3.995	3.639	3.815	3.663	4.156	0.908	-	-	-	0.904
59.m07733_at	-------	-------		3.948	3.319	3.091	3.254	3.352	0.853	0.811	-	-	-
59.m07732_at	TGME49_071600	hypothetical protein		4.828	4.099	4.267	3.761	4.159	0.755	-	-	-	-
59.m07727_at	-------	-------		6.479	4.465	4.675	3.464	3.222	0.293	0.319	-	1.46843	1.551
59.m07723_at	TGME49_073080	hypothetical protein		4.35	3.755	3.644	3.828	4.264	-	0.809	-	-	-
59.m07721_at	TGME49_073300	hypothetical protein, conserved		4.085	5.693	4.59	3.856	4.299	2.171	-	0.552181	-	-
59.m07720_at	TGME49_073470	hypothetical protein, conserved		4.363	3.556	3.441	3.175	3.682	0.788	0.767	-	-	-
59.m07716_at	TGME49_073750	hypothetical protein, conserved		5.432	4.332	4.279	3.263	3.288	0.591	0.58	-	1.31926	1.311
59.m07712_at	TGME49_074160	hypothetical protein		5.32	4.217	4.071	4.63	4.26	0.607	0.579	-	-	-
59.m06127_at	TGME49_070910	glycerol-3-phosphate acyltransferase, putative		3.608	3.416	3.46	4.04	4.076	-	-	-	0.857633	0.848
59.m06126_at	TGME49_070920	Rhoptry kinase family protein ROP32	ROP2L1	4.315	3.556	4.288	3.516	3.763	0.802	-	1.23609	1.24844	-
59.m06125_at	TGME49_068980	hypothetical protein		3.965	6.59	5.554	5.842	4.858	4.423	2.056	0.4649	-	-
59.m06121_at	TGME49_068730	hypothetical protein, conserved		4.257	5.76	5.331	4.233	4.739	2.147	1.636	-	1.65017	-
59.m06119_at	TGME49_069280	hypothetical protein		8.719	6.035	5.916	3.319	3.764	0.091	0.083	-	3.09598	2.776
59.m06117_at	TGME49_069610	hypothetical protein		5.946	4.336	4.734	3.51	3.507	0.42	0.493	-	1.49031	1.491
59.m06113_at	TGME49_070170	hypothetical protein		3.562	5.535	4.65	4.489	4.46	2.261	1.419	0.627353	-	-
59.m06112_at	TGME49_070550	gamma-glutamyl phosphate reductase, putative		6.034	4.53	4.167	4.239	3.686	-	0.372	-	-	-
59.m06107_at	TGME49_071080	hypothetical protein		6.926	4.067	4.168	3.004	3.346	0.175	0.181	-	1.34409	-
59.m06106_at	TGME49_071190	Bin3 domain-containing protein		7.317	5.45	5.523	4.505	4.817	0.231	0.242	-	1.67785	1.469
59.m06102_at	TGME49_071790	hypothetical protein		4.006	5.598	4.754	4.439	4.867	2.089	1.318	0.630517	-	-
59.m06101_at	TGME49_071850	hypothetical protein		9.373	6.386	6.608	3.156	4.153	0.062	0.075	-	5.49451	4.237
59.m06099_at	-------	-------		4.495	5.774	5.566	4.536	5.181	1.986	1.731	-	1.70358	-
59.m06096_at	TGME49_073160	hypothetical protein		3.385	3.611	3.905	3.512	3.18	-	-	-	-	1.194
59.m06094_at	TGME49_073350	molybdenum cofactor synthesis protein 2 large subunit, putative		4.035	5.271	5.384	4.829	5.607	1.698	1.814	-	-	-
59.m06091_at	TGME49_073520	proteasome PCI domain-containing protein		7.287	5.302	5.708	5.5	5.233	0.218	0.28	-	-	-
59.m06088_at	TGME49_073700	hypothetical protein		8.761	6.09	6.243	2.918	3.788	0.091	0.102	-	4.31034	3.518
59.m06086_at	TGME49_073790	hypothetical protein		7.99	5.863	5.986	5.68	5.429	0.162	0.177	-	-	-
59.m06083_at	TGME49_074090	tim10/DDP zinc finger domain-containing protein		3.435	7.007	6.083	3.67	4.223	7.248	3.401	-	3.21543	2.734
59.m06076_at	TGME49_072530	hypothetical protein		4.181	5.488	4.649	4.603	4.337	1.845	-	-	-	-
59.m06075_at	TGME49_072510	eukaryotic aspartyl protease, putative		8.212	4.896	5.121	3.691	4.292	0.074	0.083	-	1.72117	-
59.m06074_at	TGME49_072380	hypothetical protein		3.655	4.89	4.883	4.425	4.222	1.545	1.54	-	-	-
59.m06070_at	TGME49_071230	hypothetical protein		3.981	3.512	3.427	3.314	3.568	-	0.866	-	-	-
59.m06069_at	TGME49_071210	4-alpha-glucanotransferase, putative		4.896	8.761	6.299	3.277	3.936	23.078	2.455	0.106394	4.16667	3.527
59.m06066_at	TGME49_070520	hypothetical protein		4.146	4.658	5.459	6.38	6.033	-	1.833	1.51515	0.519751	-
59.m06063_at	TGME49_069680	acyl-CoA carboxyltransferase beta chain, putative		3.637	5.305	4.827	3.44	3.689	1.932	1.507	-	1.57978	1.487
59.m06062_at	TGME49_069130	hypothetical protein		6.861	5.045	5.138	4.057	5.317	0.276	0.29	-	-	-
59.m06060_at	TGME49_068950	la domain-containing protein		3.666	3.14	4.092	4.887	4.674	0.885	-	1.27389	0.732601	0.807
59.m06055_at	TGME49_068300	hypothetical protein		4.957	3.254	3.392	4.664	6.413	0.57	0.588	-	0.672948	0.225
59.m03727_at	TGME49_074140	RNA recognition motif-containing protein		3.711	5.878	5.576	3.506	3.898	2.74	2.236	-	2.35294	2.126
59.m03724_at	TGME49_074110	hypothetical protein, conserved		4.664	4.471	4.44	5.093	4.89	-	-	-	0.745156	-
59.m03720_at	TGME49_074040	hypothetical protein		3.414	5.279	4.003	3.397	3.523	2.008	-	0.58072	-	-
59.m03715_at	TGME49_073980	hypothetical protein		4.194	5.173	4.82	4.424	4.964	1.529	-	-	-	-
59.m03713_at	TGME49_073960	10 kDa chaperonin, putative		5.127	3.833	4.705	5.489	4.931	0.602	-	1.35501	0.660939	-
59.m03707_at	TGME49_073860	hypothetical protein		7.989	7.513	6.691	6.115	4.736	-	0.308	0.48216	-	3.637
59.m03700_at	TGME49_073770	hypothetical protein		4.385	5.848	5.56	6.269	6.517	2.18	1.798	-	-	0.496
59.m03697_at	TGME49_073740	acetyl-CoA acyltransferase B, putative		8.107	6.755	7.1	3.345	4.129	0.291	0.393	-	8.06452	6.525
59.m03696_at	TGME49_073730	hypothetical protein		4.29	4.129	4.034	4.8	4.804	-	-	-	0.749625	0.748
59.m03695_at	TGME49_073690	Wee kinase		5.845	5.699	5.819	4.934	5.662	-	-	-	1.68919	-
59.m03693_at	TGME49_073670	hypothetical protein		5.082	4.664	4.894	4.784	5.19	0.82	-	-	-	-
59.m03692_at	TGME49_073660	hypothetical protein	AP2VIII-3	3.893	4.732	4.509	4.1	4.265	1.348	1.228	-	-	-
59.m03691_at	TGME49_073640	hypothetical protein		4.869	4.102	4.206	5.168	5.631	0.741	0.767	-	0.658328	0.499
59.m03689_at	TGME49_073560	kinesin heavy chain, putative		3.422	4.432	4.38	3.655	3.496	1.344	1.318	-	-	1.296
59.m03684_at	TGME49_073510	hypothetical protein		4.029	7.61	6.716	3.532	3.683	10.712	4.822	-	5.52486	5.308
59.m03682_at	TGME49_073490	glutamine synthetase, putative		6.881	4.481	4.958	4.852	5.043	0.21	0.259	-	-	-
59.m03671_at	TGME49_073320	hypothetical protein		4.612	5.951	4.916	5.384	6.103	2.146	-	0.534474	-	0.478
59.m03670_at	TGME49_073310	hypothetical protein		4.369	6.5	5.836	5.374	5.866	3.599	2.174	0.60423	-	-
59.m03667_at	TGME49_073150	zinc finger (C3HC4 RING finger) protein, putative		3.608	3.533	4.161	3.62	3.929	-	1.169	1.19048	1.1655	-
59.m03666_at	TGME49_073140	radical SAM domain-containing protein		3.9	4.331	4.235	5.237	5.167	-	-	-	0.640205	0.665
59.m03665_at	TGME49_073130	SRS30A	SRS3A	4.207	4.15	3.863	5.988	5.477	-	-	-	0.35137	0.496
59.m03661_at	TGME49_073090	cell division protein 48, putative		4.136	4.081	3.798	4.673	4.076	-	-	-	0.74129	-
59.m03658_at	TGME49_073050	hypothetical protein		4.22	6.569	5.561	6.213	5.139	4.013	1.907	0.475285	0.631313	1.281
59.m03656_at	TGME49_073030	phosphoglycerate mutase protein, putative		4.718	4.685	4.334	5.662	6.156	-	-	-	0.510986	0.36
59.m03655_at	TGME49_072910	TCP-1/cpn60 family chaperonin, putative		5.806	3.95	4.434	5.177	4.755	0.41	0.481	-	0.710227	-
59.m03654_at	TGME49_072890	RNA recognition motif domain-containing protein		4.912	3.869	4.1	4.134	3.774	0.678	0.726	-	-	-
59.m03652_at	TGME49_072760	hypothetical protein		3.773	3.857	4.117	3.634	3.825	-	-	-	1.14548	-
59.m03651_at	TGME49_072740	DNA-directed RNA polymerase III subunit, putative		5.228	4.184	4.314	4.92	5.238	0.632	0.661	-	-	0.657
59.m03648_at	TGME49_072690	hypothetical protein		6.537	4.489	4.594	5.258	6.348	0.282	0.294	-	0.723589	0.343
59.m03647_at	TGME49_072680	hypothetical protein		8.587	5.855	5.762	3.503	3.947	0.091	0.085	-	2.65957	2.37
59.m03645_at	TGME49_072660	hypothetical protein		5.703	4.107	3.368	5.34	4.769	0.461	0.379	-	0.475737	0.639
59.m03636_at	TGME49_072540	protein kinase		6.285	4.703	5.129	3.361	4.082	0.377	-	-	1.86916	-
59.m03635_at	TGME49_072520	hypothetical protein, conserved		4.879	7.343	6.877	5.478	5.823	6.043	3.992	-	2.87356	2.294
59.m03617_at	TGME49_072280	protein phosphatase 2C, putative		5.597	4.26	4.5	3.453	4.017	0.52	0.567	-	1.36986	-
59.m03612_at	TGME49_072240	hypothetical protein		5.245	8.73	8.464	3.428	4.306	18.664	14.409	-	28.5714	22.067
59.m03610_at	TGME49_072200	AGC kinase		7.32	4.482	4.857	3.501	4.24	0.142	0.167	-	-	-
59.m03608_at	TGME49_072160	hypothetical protein		4.65	3.418	3.332	4.694	3.79	0.681	0.668	-	0.655308	-
59.m03606_at	TGME49_072020	kelch motif domain-containing protein		3.886	4.39	4.86	4.328	3.977	-	1.432	-	-	1.395
59.m03604_x_at	TGME49_071990	hypothetical protein		3.478	3.545	3.845	3.321	3.215	-	-	-	1.13766	1.165
59.m03600_at	-------	-------		4.675	8.32	7.059	6.483	6.448	16.628	5.135	0.308833	-	-
59.m03599_at	TGME49_071930	hypothetical protein, conserved		5.061	9.115	8.744	8.015	8.398	30.069	20.902	-	-	-
59.m03595_at	TGME49_071860	tRNA (Uracil-5-)-methyltransferase domain-containing protein		4.459	6.644	6.115	4.86	4.77	3.92	2.573	-	2.1692	2.261
59.m03592_at	TGME49_071810	inhibitor-1 of protein phosphatase type 2A		5.019	3.521	3.796	3.867	3.743	0.588	0.63	-	-	-
59.m03587_at	TGME49_071750	calmodulin, putative		6.062	4.382	4.804	4.644	5.802	0.393	0.467	-	-	-
59.m03583_at	TGME49_071490	hypothetical protein		8.845	7.804	8.182	3.482	4.01	-	-	-	21.2766	18.51
59.m03572_at	TGME49_071360	hypothetical protein		4.295	4.554	4.63	3.831	3.503	-	-	-	-	1.427
59.m03569_at	TGME49_071330	hypothetical protein		5.045	6.019	5.5	3.408	4.239	1.843	-	-	2.29358	1.823
59.m03566_at	TGME49_071280	60S ribosome subunit biogenesis protein NIP7, putative		4.357	3.914	4.243	4.771	5.718	0.867	-	-	0.812348	0.477
59.m03563_at	TGME49_071250	KH domain-containing protein		3.918	3.722	4.76	3.939	4.339	-	1.356	1.43062	1.34771	1.185
59.m03560_at	TGME49_071180	hypothetical protein		4.346	3.278	3.535	4.153	3.974	0.743	0.789	-	-	-
59.m03550_at	TGME49_071030	hypothetical protein, conserved	AP2VIII-6	3.987	4.342	5.382	3.565	4.089	-	1.838	1.63666	2.05761	1.782
59.m03548_at	TGME49_071000	hypothetical protein		4.158	3.563	3.533	3.664	3.608	0.847	0.841	-	-	-
59.m03546_at	TGME49_070950	hypothetical protein		6.528	8.861	8.665	3.842	4.468	8.626	7.123	-	31.25	25.275
59.m03543_at	TGME49_070900	ATPase, AAA family domain-containing protein		3.648	3.286	3.589	4.66	3.626	-	-	-	0.706714	-
59.m03542_at	TGME49_070890	hypothetical protein		4.293	3.998	4.225	5.754	5.365	-	-	-	0.462749	-
59.m03538_at	TGME49_070840	NAD(+) ADP-ribosyltransferase, putative		3.47	3.281	3.507	4.167	4.461	-	-	-	0.832639	0.751
59.m03536_at	TGME49_070800	GAF domain-containing protein		4.362	5.699	5.833	3.554	3.338	1.985	2.175	-	2.76243	2.904
59.m03534_at	TGME49_070780	RNA polymerase II subunit RPB6, putative		3.471	3.748	3.981	4.475	4.642	-	-	-	-	0.791
59.m03531_at	TGME49_070740	hypothetical protein		6.52	4.703	5.095	4.96	5.471	0.312	0.377	-	-	-
59.m03530_at	TGME49_070710	hypothetical protein		4.097	5.013	4.68	4.209	4.018	1.45	1.24	-	-	1.271
59.m03526_at	TGME49_070650	deoxyribose-phosphate aldolase, putative		5.894	3.999	4.047	4.306	5.354	0.391	0.397	-	-	0.563
59.m03524_at	TGME49_070620	ATP-dependent RNA helicase, putative		4.024	3.749	4.478	4.357	4.409	-	-	1.26263	-	-
59.m03523_at	TGME49_070580	HECT type ubiquitin ligase, putative		5.047	4.188	3.788	3.526	3.773	-	0.62	-	-	-
59.m03521_at	TGME49_070560	cyclophilin, putative		4.406	4.92	4.445	5.001	6.044	1.246	-	0.814332	0.782473	0.408
59.m03518_at	TGME49_070510	asparaginyl-tRNA synthetase, putative		5.232	4.107	4.05	5.085	5.519	0.616	0.605	-	0.654879	0.51
59.m03516_at	TGME49_070380	40S ribosomal protein S13, putative	RPS13	8.331	4.912	7.189	8.14	7.661	0.066	-	5.18135	-	-
59.m03515_at	TGME49_070370	clathrin-associated adaptor complex small chan, putative		5.486	3.965	3.9	5.352	5.39	0.508	0.498	-	0.539957	0.528
59.m03514_at	TGME49_070360	hypothetical protein		4.959	3.69	4.946	5.849	6.25	0.631	-	1.57233	-	0.434
59.m03510_at	TGME49_070310	hypothetical protein, conserved		4.719	4.597	5.371	5.338	5.805	-	1.4	1.47493	-	-
59.m03508_at	TGME49_070280	hypothetical protein		6.139	6.394	5.806	3.6	4.179	-	-	-	2.68097	2.274
59.m03504_at	TGME49_070230	hypothetical protein		4.908	3.845	3.924	3.809	3.946	0.675	0.69	-	-	-
59.m03503_at	TGME49_070220	hypothetical protein		6.564	3.995	5.014	4.992	5.03	0.233	0.349	-	-	-
59.m03502_at	TGME49_070200	hypothetical protein		4.108	4.128	3.996	5.264	5.337	-	-	-	0.584454	0.56
59.m03498_at	TGME49_070140	mitosis protein, putative		6.189	4.411	4.996	5.457	5.695	0.361	0.466	1.29032	0.772798	0.664
59.m03491_at	TGME49_069990	hypothetical protein, conserved		4.944	4.515	4.158	4.06	3.59	-	0.728	-	-	1.173
59.m03483_at	TGME49_069910	hypothetical protein		4.795	4.22	3.659	4.76	4.798	-	0.677	-	0.688231	0.676
59.m03482_at	TGME49_069900	WD-repeat protein, putative		6.432	4.975	5.053	4.641	5.012	0.381	0.396	-	-	-
59.m03479_at	TGME49_069870	hypothetical protein, conserved		3.985	5.104	4.141	6.604	6.809	1.573	-	0.667111	0.235905	0.198
59.m03476_at	TGME49_069830	hypothetical protein, conserved		5.725	4.385	4.151	3.721	4.221	0.499	0.46	-	-	-
59.m03475_at	TGME49_069800	glutamine-dependent NAD(+) synthetase protein, putative		3.524	3.713	4.112	3.862	3.868	-	1.175	-	-	-
59.m03474_at	TGME49_069780	ADP-ribosylation factor, putative		6.861	4.791	4.385	4.593	4.648	0.244	0.206	-	-	-
59.m03471_at	TGME49_069750	hypothetical protein		9.767	7.356	7.322	5.645	5.601	0.098	0.095	-	-	-
59.m03468_at	TGME49_069720	hypothetical protein		4.361	6.272	5.986	5.15	5.663	3.009	2.426	-	1.70358	-
59.m03467_at	TGME49_069710	hypothetical protein		5.373	3.897	4.883	5.317	4.896	0.533	-	-	-	-
59.m03465_at	TGME49_069690	hypothetical protein		3.681	3.423	3.476	4.324	4.418	-	-	-	0.783699	0.757
59.m03464_at	TGME49_069670	hypothetical protein		6.052	4.533	4.969	4.794	5.064	0.419	0.509	-	-	-
59.m03459_at	TGME49_069600	biotin carboxyl carrier protein, putative		8.182	5.239	5.466	3.094	4.019	0.091	0.104	-	2.40964	-
59.m03458_at	TGME49_069590	14-3-3 protein, putative		5.159	5.25	5.01	3.256	3.705	-	-	-	1.8018	1.618
59.m03457_at	TGME49_069460	serine/threonine protein phosphatase domain-containing protein		5.268	4.1	3.837	4.687	4.919	0.602	0.557	-	-	0.67
59.m03455_at	TGME49_069440	calmodulin, putative		4.684	5.272	4.964	6.844	6.983	-	-	-	0.268601	0.238
59.m03452_at	TGME49_069400	oxidoreductase, short chain dehydrogenase/reductase domain-containing protein		6.271	4.446	4.675	3.341	4.012	0.343	0.377	-	-	-
59.m03443_at	TGME49_069270	leucine rich repeat protein, putative		4.344	3.477	3.232	3.117	3.648	-	0.736	-	-	-
59.m03441_at	TGME49_069250	26S proteasome regulatory subunit, putative		5.469	3.698	5.126	5.904	5.582	0.477	-	1.72117	-	-
59.m03431_at	TGME49_069120	oxidoreductase, putative		8.958	7.103	7.486	3.444	4.324	0.173	0.244	-	11.1111	8.669
59.m03429_at	TGME49_069070	hypothetical protein		5.607	4.098	4.338	3.266	4.115	0.489	0.53	-	-	-
59.m03428_at	TGME49_069060	hypothetical protein		3.891	4.291	4.226	3.492	3.615	-	-	-	1.2285	1.193
59.m03425_at	TGME49_069020	hypothetical protein		3.697	3.478	3.728	4.394	4.496	-	-	-	0.813008	0.782
59.m03424_at	TGME49_069010	hypothetical protein	AP2VIII-7	3.535	4.593	4.676	4.27	4.675	1.394	1.444	-	-	-
59.m03419_at	TGME49_068970	hypothetical protein		3.285	4.73	3.976	3.977	4.105	1.566	1.191	0.760456	-	-
59.m03417_at	TGME49_068930	hypothetical protein		7.708	5.354	5.65	3.409	3.873	0.152	0.183	-	2.52525	2.246
59.m03416_at	TGME49_068910	mitochondrial inner membrane protease, putative		5.378	4.167	5.06	5.506	5.703	0.577	-	1.45349	-	0.682
59.m03414_at	TGME49_068890	citrate synthase, putative		4.213	5.182	4.509	4.759	4.08	1.527	-	0.729395	-	-
59.m03413_at	TGME49_068880	hypothetical protein		4.156	5.314	4.879	5.839	6.545	1.676	1.332	-	0.568182	0.332
59.m03411_at	TGME49_068860	enolase 1	ENO1	4.114	3.172	2.723	5.175	9.346	0.785	0.711	-	0.452489	0.013
59.m03410_at	TGME49_068850	enolase 2	ENO2	4.151	4.405	5.305	7.347	4.207	-	1.67	1.52905	0.206356	1.639
59.m03408_at	TGME49_068830	hypothetical protein, conserved		4.596	3.655	4.421	5.235	4.72	0.738	-	1.26582	0.684463	-
59.m03406_at	TGME49_068790	hypothetical protein		4.262	3.056	2.999	5.471	6.295	0.729	0.72	-	0.405186	0.227
59.m03405_at	TGME49_068780	hypothetical protein		3.934	3.244	4.707	5.061	5.438	-	1.318	1.56495	-	0.683
59.m03402_at	TGME49_068750	peptidyl-prolyl cis-trans isomerase E, putative		4.903	4.351	4.464	4.891	5.872	-	-	-	-	0.465
59.m03401_at	TGME49_068740	CHCH domain-containing protein		5.482	6.442	6.452	5.465	5.529	1.994	2.01	-	2.03252	1.952
59.m03400_at	TGME49_068720	hypothetical protein		5.016	6.161	6.515	5.547	6.129	2.08	2.751	-	2.03252	-
59.m03398_at	TGME49_068680	hypothetical protein		5.184	7.242	6.668	5.836	6.737	4.717	2.858	-	-	-
59.m03397_at	TGME49_068660	hypothetical protein		6.98	5.874	6.012	4.86	6.306	0.413	0.456	-	2.00803	-
59.m03394_at	TGME49_068630	uncharacterized ACR, YagE family COG1723 domain-containing protein		4.449	4.163	4.592	3.41	3.684	-	-	-	1.43472	1.343
59.m03392_at	TGME49_068600	DNA polymerase alpha subunit, putative		5.239	4.696	4.292	4.702	4.535	0.763	0.652	-	0.851789	-
59.m03391_at	TGME49_068590	rhomboid-like protease 4		5.035	7.348	6.295	5.295	5.505	5.62	2.284	0.406504	1.98413	1.749
59.m03390_at	TGME49_068580	hypothetical protein, conserved		4.862	3.982	4.577	4.43	4.203	0.717	-	1.23001	-	-
59.m03387_at	TGME49_068560	RAD2 endonuclease, putative		3.494	4.16	4.976	3.629	3.815	-	1.676	-	1.62075	1.545
59.m03386_at	TGME49_068400	hypothetical protein		4.211	3.607	4.218	3.571	3.916	0.841	-	1.1919	1.20192	-
59.m03382_at	TGME49_068360	hypothetical protein		3.782	5.689	4.868	4.208	5.354	2.363	1.479	-	-	-
59.m03381_at	TGME49_068350	hypothetical protein		5.062	4.58	3.967	5.019	5.376	-	0.647	-	0.660939	0.543
59.m03379_at	TGME49_068330	hypothetical protein		4.381	3.767	4.115	5.101	4.822	-	-	-	0.662691	-
59.m03378_at	TGME49_068320	hypothetical protein		3.193	3.563	4.189	4.634	4.063	-	1.299	-	-	-
59.m03377_at	TGME49_068310	oocyst wall protein, putative		4.451	5.937	5.574	3.636	4.4	2.265	-	-	2.2779	1.804
59.m03373_at	TGME49_068260	hypothetical protein		4.416	5.211	4.752	4.537	4.349	1.444	-	-	-	-
59.m03369_x_at	TGME49_068220	hypothetical protein		4.686	4.069	3.741	4.921	4.865	0.797	0.726	-	0.65189	0.67
59.m03369_at	TGME49_068220	hypothetical protein		4.279	4.073	3.501	4.844	3.909	-	0.801	0.856898	0.636943	-
59.m03368_at	TGME49_068210	AGC kinase		3.681	3.493	4.407	4.003	3.515	-	1.251	1.3089	-	1.303
59.m03361_at	TGME49_068020	transporter, major facilitator family domain containing protein		6.433	4.213	4.688	3.243	3.8	0.278	0.333	-	1.5528	-
59.m03360_x_at	TGME49_068010	protein kinase, PfEST homolog		5.897	3.935	4.21	4.253	4.104	0.383	0.417	-	-	-
59.m03360_at	TGME49_068010	protein kinase, PfEST homolog		5.271	3.519	3.787	3.801	3.923	0.513	0.549	-	-	-
59.m03358_at	TGME49_067980	hypothetical protein		2.807	4.658	4.633	3.02	3.683	1.687	1.669	-	1.59236	-
59.m00092_at	TGME49_069330	hypothetical protein, conserved		4.555	4.587	4.581	5.44	6.124	-	-	-	0.646412	0.405
59.m00091_at	TGME49_069190	glyceraldehyde-3-phosphate dehydrogenase		4.243	3.67	3.739	5.476	4.878	-	-	-	0.479616	0.665
59.m00090_at	TGME49_073370	coatomer gamma 2-subunit protein, putative		4.183	3.485	3.419	3.793	3.597	0.824	0.812	-	-	-
59.m00089_at	TGME49_070250	dense granule protein 1 / major antigenp24	GRA1	5.327	9.981	9.714	9.114	9.343	61.158	46.927	-	-	-
59.m00086_at	TGME49_069140	transport protein particle component Bet3 domain-containing protein		5.835	3.647	3.622	5.273	5.694	0.37	0.368	-	0.52521	0.405
59.m00084_at	TGME49_069700	NLI interacting factor-like phosphatase domain-containing protein		5.038	6.263	5.851	5.879	5.81	2.225	-	-	-	-
59.m00081_at	TGME49_070120	thioredoxin, putative		6.076	3.821	4.806	5.144	6.273	0.326	0.463	1.42248	-	0.398
59.m00079_at	TGME49_070270	hypothetical protein		4.014	3.63	3.75	4.877	4.956	-	-	-	0.667557	0.642
59.m00078_at	TGME49_070300	zinc finger, ZZ type domain-containing protein		3.877	5.996	6.132	5.173	5.484	2.852	3.154	-	-	-
59.m00076_at	TGME49_070530	ubiquitin fusion degradation domain-containing protein		4.836	3.887	4.183	3.869	3.875	0.706	0.773	-	-	-
59.m00075_at	TGME49_070640	RNA binding motif-containing protein		4.537	3.166	3.626	4.423	4.755	0.674	0.75	-	0.783699	0.684
59.m00073_at	TGME49_071820	lipoate-protein ligase A, putative		4.886	4.126	4.591	4.584	4.836	0.741	-	1.18343	-	-
59.m00072_at	TGME49_071970	hypothetical protein		6.821	6.939	5.987	6.679	5.598	-	-	0.464037	-	-
59.m00071_at	TGME49_072010	nucleolar protein family A, putative		4.292	5.06	4.653	4.876	4.727	1.392	-	-	-	-
59.m00067_at	TGME49_073380	hypothetical protein		3.618	5.498	5.148	4.547	4.48	2.179	1.778	-	-	-
59.m00063_at	TGME49_073870	chromatin remodelling complex protein SNF2L, putative		3.908	4.545	4.059	4.209	4.178	1.241	-	0.84246	-	-
59.m00061_at	TGME49_074060	mitochondrial 2-oxoglutarate/malate carrier protein, putative		8.448	5.858	6.113	6.463	6.441	0.104	0.125	-	-	-
59.m00055_at	TGME49_073460	eukaryotic translation initiation factor 3 subunit 6 interacting protein, putative		3.733	3.454	3.916	4.889	4.321	-	-	-	0.694444	-
59.m00054_at	TGME49_073040	hypothetical protein, conserved		9.053	6.095	6.142	3.195	4.143	0.068	0.071	-	3.7594	-
59.m00050_at	TGME49_072420	1-O-acylceramide synthase, putative		6.741	6.455	6.003	5.267	5.163	-	0.557	-	1.61551	1.712
59.m00046_at	TGME49_071840	hypothetical protein		3.857	4.336	4.988	4.023	4.689	-	1.537	-	-	-
59.m00042_at	TGME49_071610	pyrroline-5-carboxylase reductase, putative		5.008	7.434	6.804	5.84	6.173	6.164	3.519	-	-	-
59.m00038_at	TGME49_071270	hypothetical protein		4.622	6.175	5.675	6.479	5.64	2.523	1.766	-	-	-
59.m00037_at	TGME49_071220	hypothetical protein		8.897	5.639	5.702	3.38	4.144	0.058	0.06	-	2.63158	2.143
59.m00036_at	TGME49_071110	hypothetical protein		4.294	4.35	4.932	4.272	4.166	-	-	-	-	1.362
59.m00035_at	TGME49_070870	hypothetical protein		5.702	7.15	6.567	5.303	5.188	3.168	-	-	2.457	2.621
59.m00030_at	TGME49_069840	26S proteasome non-ATPase subunit, putative		6.342	4.066	5.483	5.216	4.544	0.285	-	1.9084	-	-
59.m00029_at	TGME49_069340	hypothetical protein		3.659	5.296	4.96	6.449	6.264	1.911	1.597	-	0.372856	0.432
59.m00027_at	TGME49_069180	MIF4G domain-containing protein		4.652	6.488	5.611	5.149	4.903	3.188	1.672	0.524384	-	1.492
59.m00026_at	TGME49_069170	hypothetical protein		8.835	5.795	5.685	3.286	4.037	0.068	0.063	-	2.65957	2.191
59.m00025_at	TGME49_069150	zinc finger DHHC domain-containing protein		5.048	3.896	4.486	4.491	4.673	0.638	0.776	1.21655	-	-
59.m00022_at	TGME49_068840	mRNA (2'-O-methyladenosine-N(6)-)-methyltransferase, putative		5.527	4.402	5.159	4.406	4.394	0.571	-	1.41044	1.40845	1.415
59.m00020_at	TGME49_068690	hypothetical protein		5.793	5.001	4.91	4.186	4.79	0.623	0.595	-	1.33869	-
59.m00019_at	TGME49_068700	hypothetical protein		7.862	5.426	5.394	3.362	4.167	0.137	0.135	-	2.17391	-
59.m00016_at	TGME49_068620	41-3 antigen, putative		8.063	5.224	5.084	3.565	3.8	0.101	0.094	-	1.74216	1.64
59.m00009_at	TGME49_073060	30S ribosomal protein S17, putative		7.318	4.464	6.248	6.56	6.585	0.142	0.403	2.84091	0.778816	0.763
59.m00008_at	TGME49_071050	SRS34A (= SAG2A, P22)	SAG2A	5.291	7.583	6.424	8.395	5.973	6.071	-	-	0.167701	-
59.m00006_at	TGME49_070240	cyst matrix protein	MAG1	4.591	4.48	5.138	7.046	8.289	-	-	-	0.246366	0.077
59.m00005_at	TGME49_069980	protein transport protein Sec61 alpha subunit isoform 1, putative		3.541	3.072	3.304	5.358	4.304	-	-	-	0.463822	0.759
59.m00004_at	TGME49_069110	ornithine aminotransferase, putative		9.03	7.447	7.59	3.123	3.942	0.219	0.251	-	13.1579	10.789
59.m00003_at	TGME49_073760	heat shock protein 70, putative		4.891	6.785	7.2	7.503	6.894	3.668	5.279	-	-	-
588.m00013_x_at	-------	-------		4.627	3.776	3.7	4.145	4.269	-	0.737	-	-	-
588.m00009_at	TGME49_117100	hypothetical protein		4.139	3.668	3.107	4.184	6.045	0.874	0.768	0.877963	0.757002	0.281
583.m11472_at	TGME49_116160	hypothetical protein, conserved		3.939	4.975	4.8	4.22	3.879	1.492	1.372	-	1.25628	1.396
583.m11469_at	TGME49_114760	hypothetical protein		3.963	3.646	3.29	4.373	4.329	-	-	-	0.738007	0.75
583.m11463_x_at	TGME49_113510	hypothetical protein		4.019	4.134	3.702	4.139	4.649	-	-	-	-	0.73
583.m11459_x_at	-------	-------		3.556	3.947	3.176	3.877	3.769	-	-	0.826446	0.84317	0.868
583.m11449_at	TGME49_110740	hypothetical protein		4.94	4.299	3.631	4.264	3.712	-	0.628	-	-	-
583.m11448_at	TGME49_110590	hypothetical protein, conserved		3.83	4.411	3.212	3.969	4.634	-	-	0.715308	-	0.655
583.m11445_at	TGME49_110230	hypothetical protein, conserved		7.193	5.211	5.354	5.324	4.54	0.225	0.244	-	-	-
583.m11442_at	TGME49_109790	hypothetical protein		4.746	4.334	4.487	4.957	5.192	-	-	-	-	0.719
583.m11435_at	TGME49_108850	hypothetical protein		6.552	5.364	5.452	4.784	5.212	0.427	0.45	-	-	-
583.m11417_at	TGME49_110340	hypothetical protein		4.982	6.533	6.171	3.712	4.293	2.84	-	-	3.40136	2.852
583.m11415_at	TGME49_110650	hypothetical protein, conserved		3.295	4.052	4.082	3.497	3.353	1.216	1.227	-	-	1.211
583.m11414_at	TGME49_110780	hypothetical protein	GRA4	4.814	6.816	7.129	6.996	5.847	3.905	5.137	-	-	2.816
583.m11412_at	TGME49_111010	hypothetical protein, conserved		4.427	5.38	5.486	4.68	5.12	1.585	1.69	-	-	-
583.m11411_at	TGME49_111440	SRS50	SRS5	4.056	3.705	3.392	4.361	5.713	-	-	-	0.758725	0.378
583.m11404_at	TGME49_113090	hypothetical protein, conserved		4.129	3.868	4.274	3.482	3.595	-	-	-	1.25156	-
583.m11399_at	TGME49_113750	hypothetical protein, conserved		4.267	4.026	3.44	4.791	4.585	-	0.793	-	0.643501	0.704
583.m11398_at	TGME49_114030	hypothetical protein		4.068	4.13	4.05	3.907	3.612	-	-	-	-	1.128
583.m11396_at	TGME49_114220	hypothetical protein		4.186	4.267	4.274	3.605	3.59	-	-	-	1.21507	1.22
583.m11395_at	TGME49_114290	hypothetical protein		3.569	3.562	3.301	3.693	3.833	-	-	-	-	0.878
583.m11387_at	TGME49_116170	hypothetical protein, conserved		4.378	6.113	5.319	5.369	4.926	2.648	1.557	0.587889	-	1.233
583.m09213_at	TGME49_113430	nucleoporin FG repeat-containing protein		4.102	3.507	4.28	4.673	4.034	0.85	-	1.24688	-	-
583.m09210_x_at	TGME49_111350	hypothetical protein		3.563	3.443	3.983	3.268	3.264	-	-	-	1.1976	1.199
583.m09209_at	TGME49_108950	histidine acid phosphatase domain containing protein		5.503	5.365	5.388	6.088	8.136	-	-	-	-	0.103
583.m09207_at	-------	-------		4.449	5.401	4.595	5.737	5.813	1.591	-	-	0.537346	0.51
583.m09205_x_at	TGME49_113530	hypothetical protein		4.975	4.34	4.01	4.579	4.705	0.763	0.684	-	0.819001	0.777
583.m09202_at	-------	-------		3.369	6.434	5.603	3.248	3.562	4.535	2.471	-	2.53807	2.362
583.m09199_at	-------	-------		4.173	5.124	5.202	4.899	5.804	1.499	1.564	-	-	-
583.m09198_s_at	-------	-------		5.134	3.315	3.295	2.776	2.904	0.528	0.525	-	-	-
583.m09197_at	TGME49_110510	hypothetical protein		6.605	4.663	4.775	3.903	4.163	0.286	0.301	-	-	-
583.m09196_s_at	TGME49_110610	nucleoporin FG repeat-containing protein		4.041	4.765	4.911	4.599	4.032	1.31	1.403	-	-	1.406
583.m09195_at	TGME49_110840	hypothetical protein		3.659	3.457	3.468	4.642	4.458	-	-	-	0.691563	0.745
583.m09193_at	TGME49_111420	hypothetical protein		8.205	5.945	5.706	3.274	3.614	0.14	0.118	-	2.7027	2.495
583.m09190_at	TGME49_111840	hypothetical protein		4.527	8.222	7.179	6.638	5.958	16.085	6.075	0.377644	-	2.721
583.m09187_at	-------	-------		5.502	3.422	3.61	2.937	3.885	0.437	0.457	-	-	-
583.m09185_at	TGME49_112450	hypothetical protein		4.994	4.123	3.681	3.863	3.904	-	0.619	-	-	-
583.m09183_at	TGME49_112870	hypothetical protein		6.736	5.095	4.957	3.91	4.783	0.315	0.294	-	-	-
583.m09182_at	TGME49_113440	hypothetical protein		3.647	4.1	4.553	3.205	3.915	-	-	-	1.47929	-
583.m09179_at	TGME49_113650	hypothetical protein		4.086	5.913	5.319	3.761	4.012	2.525	-	-	-	-
583.m09177_at	TGME49_113980	nucleolar essential protein 1, putative		4.269	3.699	3.831	3.876	4.857	0.844	0.874	-	-	0.689
583.m09176_at	TGME49_114000	selR domain-containing protein		4.836	5.545	4.737	4.037	4.098	-	-	0.647249	-	-
583.m09175_at	TGME49_114090	proteasome subunit beta type 3, putative		5.654	4.319	5.1	6.532	6.176	0.511	0.72	1.40845	0.374392	0.496
583.m09172_at	TGME49_114310	hypothetical protein		4.066	2.926	2.88	5.802	7.136	0.755	0.748	-	0.318066	0.109
583.m09170_at	TGME49_114680	hypothetical protein		3.467	4.647	4.855	4.113	4.431	1.449	1.591	-	-	-
583.m09169_at	TGME49_114790	small nuclear ribonucleoprotein E/G, putative		6.027	4.894	4.805	5.766	5.599	0.5	0.48	-	0.577367	-
583.m09164_at	TGME49_115180	hypothetical protein		3.92	6.075	5.519	4.672	4.874	2.986	2.038	-	1.5625	-
583.m09163_at	TGME49_115300	hypothetical protein		6.105	4.98	4.542	5.062	6.978	0.492	0.405	-	-	0.198
583.m09160_s_at	-------	-------		5.022	4.774	3.875	4.767	5.07	-	0.643	0.724113	0.726744	0.627
583.m09159_at	TGME49_116180	FF domain-containing protein		3.821	4.86	4.805	4.333	3.752	1.458	1.421	-	-	1.448
583.m09158_at	TGME49_116280	hypothetical protein		7.129	6.588	5.724	6.424	6.461	-	0.326	0.520562	-	-
583.m09154_at	TGME49_116710	hypothetical protein		4.813	9.066	8.134	6.536	6.546	32.356	13.078	0.404204	4.23729	4.2
583.m09152_at	TGME49_116580	hypothetical protein		3.769	3.258	3.294	2.853	2.898	0.884	0.892	-	-	-
583.m09150_x_at	TGME49_116490	hypothetical protein		6.124	4.397	4.461	3.856	4.538	0.377	0.386	-	-	-
583.m09150_at	TGME49_116490	hypothetical protein		5.995	4.18	4.632	4.059	4.966	0.385	0.455	-	-	-
583.m09145_at	-------	-------		7.15	7.241	5.779	3.66	4.192	-	0.333	0.306466	2.59067	2.223
583.m09144_at	TGME49_115730	apical membrane antigen, putative		3.792	6.128	5.063	3.571	3.615	3.219	1.625	0.505051	1.72117	1.701
583.m09142_at	TGME49_115510	hypothetical protein		3.936	5.179	4.726	5.344	4.928	1.661	-	-	-	-
583.m09140_at	TGME49_115340	SRS52C	SRS52C	3.964	4.485	4.903	3.882	4.306	-	-	-	1.46413	-
583.m09136_at	TGME49_114490	hypothetical protein		3.386	4.581	4.459	4.23	3.493	1.437	1.369	-	-	1.336
583.m09134_at	TGME49_114260	hypothetical protein		4.127	7.044	6.632	5.845	6.729	6.213	4.359	-	-	-
583.m09133_at	TGME49_114250	hypothetical protein	BRP1	5.12	8.429	7.663	4.959	8.81	14.917	7.189	-	7.8125	-
583.m09119_at	TGME49_112960	hypothetical protein		4.873	5.865	5.406	4.281	5.42	-	-	-	1.69779	-
583.m09116_at	TGME49_112380	TPR domain-containing protein		4.655	3.867	3.407	3.727	3.584	0.761	0.678	-	-	-
583.m09114_at	TGME49_112050	Ras family domain-containing protein		6.075	4.959	5.066	4.775	4.987	0.498	0.526	-	-	-
583.m09113_at	TGME49_112040	hypothetical protein		5.765	5.33	4.741	4.478	4.859	-	0.561	-	-	-
583.m09110_at	TGME49_111810	hypothetical protein		3.611	3.424	2.979	5.315	4.788	-	-	-	0.44287	0.582
583.m09105_at	TGME49_111170	hypothetical protein		7.683	5.411	5.162	3.364	4.251	0.161	0.14	-	1.90476	-
583.m09104_at	TGME49_111000	hypothetical protein		4.04	5.434	6.207	5.694	5.868	1.866	3.184	1.70648	1.44509	-
583.m09099_at	TGME49_110110	hypothetical protein		3.954	3.909	3.311	4.494	4.446	-	-	-	0.708215	0.722
583.m09098_s_at	-------	-------		9.574	6.097	5.913	4.288	5.449	0.041	0.036	-	2.36407	-
583.m09098_at	-------	-------		9.647	6.048	5.627	4.897	5.531	0.037	0.027	-	-	-
583.m09094_at	TGME49_109300	SRS55A	SRS55A	3.246	4.986	4.054	3.443	3.619	1.783	-	-	-	-
583.m09092_s_at	-------	-------		5.487	4.587	4.573	4.185	4.63	-	0.626	-	-	-
583.m05779_at	TGME49_116890	hypothetical protein		6.826	4.831	5.217	3.167	3.538	0.256	0.312	-	2.04918	1.883
583.m05776_at	TGME49_116760	hypothetical protein		5.416	4.288	4.407	3.787	3.891	0.587	0.613	-	-	-
583.m05773_at	TGME49_116730	hypothetical protein		6.05	5.697	5.29	4.448	4.37	-	-	-	-	1.536
583.m05771_at	TGME49_116700	hypothetical protein		4.833	4.697	4.425	3.491	3.738	-	-	-	1.31926	1.241
583.m05769_at	TGME49_116670	hypothetical protein		4.214	4.359	5.133	3.38	4.045	-	-	-	1.86567	-
583.m05767_at	TGME49_116650	hypothetical protein, conserved		4.272	4.552	4.588	3.97	3.74	-	-	-	1.24069	1.322
583.m05765_at	TGME49_116630	hypothetical protein		5.015	4.839	4.579	3.316	3.887	-	-	-	1.45773	1.266
583.m05762_at	TGME49_116600	hypothetical protein		6.033	5.176	4.646	4.906	4.892	0.576	0.445	-	-	-
583.m05760_at	TGME49_116560	hypothetical protein		4.487	6.833	6.594	3.804	5.149	4.552	3.72	-	4.65116	-
583.m05759_at	TGME49_116550	hypothetical protein		3.86	9.719	7.753	3.621	3.941	87.021	12.859	0.147776	13.6986	12.567
583.m05758_at	TGME49_116540	hypothetical protein		4.094	6.504	5.122	5.51	5.313	3.963	1.536	0.387597	-	-
583.m05757_at	TGME49_116530	myosin heavy chain, putative		5.082	3.415	4.547	4.556	4.583	0.555	-	1.40845	-	-
583.m05741_at	TGME49_116300	DEAD/DEAH box helicase, putative		6.811	5.033	5.67	4.759	5.181	0.286	0.416	-	-	-
583.m05739_at	TGME49_116270	geranylgeranyl transferase type II beta subunit, putative		5.677	4.265	4.663	7.023	6.444	0.494	0.576	-	0.2	0.327
583.m05738_at	TGME49_116260	hypothetical protein		5.306	5.865	4.914	6.181	6.272	-	-	0.567537	0.450045	0.42
583.m05737_at	-------	-------		7.096	7.303	7.234	7.392	8.269	-	-	-	-	0.379
583.m05736_at	TGME49_116250	hypothetical protein		4.423	6.613	5.911	5.311	4.868	3.872	2.247	-	-	1.861
583.m05735_at	TGME49_116240	dynactin subunit 4, putative		4.581	3.229	3.967	4.461	3.609	0.672	-	-	-	-
583.m05733_x_at	TGME49_116220	hypothetical protein, conserved		3.818	4.84	5.01	4.295	4.019	-	1.571	-	-	-
583.m05733_at	TGME49_116220	hypothetical protein, conserved		3.804	4.467	4.54	4.222	4.038	1.239	1.275	-	-	1.192
583.m05732_at	TGME49_116200	hypothetical protein		5.614	4.694	4.804	6.005	5.515	0.608	0.638	-	0.487329	0.68
583.m05729_x_at	TGME49_116150	ULK kinase		3.813	3.575	3.449	4.232	3.634	-	-	-	0.803859	-
583.m05718_at	TGME49_115940	rhoptry protein, putative		3.616	4.694	4.708	3.662	3.715	1.427	1.435	-	1.41844	1.4
583.m05717_at	TGME49_115930	hypothetical protein		6.2	5.12	5.346	5.194	5.185	0.493	0.559	-	-	-
583.m05711_at	TGME49_115840	hypothetical protein		7.087	5.351	5.128	4.018	4.459	0.268	0.236	-	-	-
583.m05710_at	TGME49_115810	tRNA nucleotidyltransferase, putative		4.763	3.774	4.497	4.18	3.919	0.708	-	1.26263	-	-
583.m05707_at	TGME49_115760	hypothetical protein, conserved	AP2XI-4	4.38	5.28	4.987	4.151	4.416	1.521	1.3	-	1.40647	1.283
583.m05706_at	TGME49_115750	hypothetical protein		5.28	7.962	6.924	6.826	6.252	8.723	3.371	0.386399	-	-
583.m05705_at	TGME49_115740	SRS54	SRS54	3.544	3.404	3.393	4.566	3.611	-	-	-	0.701262	-
583.m05701_at	TGME49_115690	DnaJ domain-containing protein		5.133	3.964	4.198	3.645	3.326	0.622	-	-	-	-
583.m05698_at	TGME49_115640	biotin/lipoate A/B protein ligase domain-containing protein		3.99	4.325	4.969	4.925	5.032	-	1.465	-	-	-
583.m05696_at	TGME49_115610	hypothetical protein		6.447	7.302	7.507	6.979	5.769	-	2.522	-	-	4.189
583.m05693_x_at	TGME49_115570	hypothetical protein		3.169	4.343	5.103	3.858	3.494	-	1.926	-	1.63132	1.789
583.m05693_at	TGME49_115570	hypothetical protein		3.172	4.627	5.221	3.174	3.067	1.536	2.052	-	2.04918	2.1
583.m05692_at	TGME49_115560	ABC transporter, putative		8.488	6.955	6.882	4.347	4.392	0.24	0.225	-	5	4.923
583.m05690_at	TGME49_115550	microneme protein, putative		4.73	8.01	6.332	3.531	3.829	12.061	2.72	0.22553	4.03226	3.73
583.m05689_at	TGME49_115540	microneme protein, putative		6.547	7.299	5.669	3.53	3.887	-	-	0.270051	2.48756	2.265
583.m05687_at	TGME49_115500	hypothetical protein		4.824	4.652	4.048	5.078	4.854	-	0.745	0.803859	0.65703	0.734
583.m05686_at	TGME49_115490	hypothetical protein	ROP1	4.084	5.161	4.835	5.608	5.214	1.574	-	-	-	-
583.m05685_at	TGME49_115480	acyl-CoA oxidase, putative		9.07	7.414	7.943	3.008	3.945	0.205	0.336	-	18.8679	15.019
583.m05683_at	TGME49_115450	hypothetical protein, conserved		4.847	4.438	5.24	3.632	4.387	-	-	-	1.86567	1.483
583.m05681_at	TGME49_115420	hypothetical protein		6.757	4.6	4.726	4.595	4.639	0.245	0.259	-	-	-
583.m05680_at	TGME49_115410	SRS53F	SRS53F	3.861	3.772	3.841	3.609	3.277	-	-	-	-	1.148
583.m05675_at	TGME49_115360	hypothetical protein		5.657	4.597	4.531	4.098	3.858	0.567	0.552	-	-	-
583.m05674_at	TGME49_115350	hypothetical protein, conserved		7.303	4.986	5.782	3.463	3.762	0.181	-	-	2.7248	2.529
583.m05673_at	-------	-------		3.477	3.805	4.267	3.063	3.716	-	1.25	-	1.37174	-
583.m05672_at	TGME49_115320	SRS52A	SRS52A	4.214	5.838	6.439	5.588	4.405	2.298	3.616	-	-	3.38
583.m05671_at	TGME49_115310	hypothetical protein		6.673	5.314	5.87	5.285	5.281	0.375	-	-	-	-
583.m05670_at	TGME49_115290	hypothetical protein		4.142	5.723	4.762	5.253	4.86	2.175	-	0.582751	-	-
583.m05667_at	TGME49_115260	alanine dehydrogenase, putative		8.529	8.4	8.385	3.567	4.396	-	-	-	25.641	19.79
583.m05666_at	TGME49_115250	melanocyte proliferating gene 1, putative		3.957	4.339	3.857	4.312	4.763	-	-	-	-	0.724
583.m05664_at	TGME49_115230	hypothetical protein		5.922	6.539	5.571	3.936	4.948	-	-	-	2.09644	-
583.m05658_at	TGME49_115150	eukaryotic translation initiation factor 4E, putative		3.733	3.648	3.321	4.441	4.637	-	-	-	0.724638	0.67
583.m05655_at	TGME49_115100	hypothetical protein		3.841	4.378	4.686	4.557	4.493	-	1.341	-	-	-
583.m05654_at	TGME49_115090	hypothetical protein		4.433	6.232	6.2	3.791	4.196	2.841	2.772	-	3.40136	3.014
583.m05651_at	TGME49_114960	hypothetical protein		3.844	3.45	3.192	3.895	4.088	-	-	-	-	0.795
583.m05648_at	TGME49_114910	hypothetical protein, conserved		7.318	5.808	5.706	4.212	4.761	0.292	0.272	-	2.10084	1.697
583.m05643_at	TGME49_114850	hypothetical protein, conserved		3.678	3.207	5.008	4.935	3.773	-	1.628	1.81818	-	1.588
583.m05642_at	TGME49_114830	splicing factor 3b subunit 10, putative		4.753	4.255	4.079	4.923	5.062	-	0.776	-	0.71736	0.669
583.m05641_at	TGME49_114820	ATP synthase epsilon chain, putative		5.151	4.686	5.734	6.841	7.623	-	1.426	1.78891	0.423012	0.209
583.m05637_at	TGME49_114780	myosin G		7.09	5	4.888	4.804	4.924	0.22	0.209	-	-	-
583.m05634_at	TGME49_114750	hypothetical protein, conserved		3.632	3.749	3.487	4.689	4.626	-	-	-	0.680735	0.699
583.m05629_at	TGME49_114670	hypothetical protein		5.536	4.125	4.308	3.392	3.406	0.517	0.549	-	-	-
583.m05628_x_at	TGME49_114660	hypothetical protein		5.269	4.364	4.709	5.407	5.877	0.658	-	-	-	0.512
583.m05628_at	TGME49_114660	hypothetical protein		6.076	5.095	4.998	6.168	6.408	-	-	-	-	0.393
583.m05627_x_at	-------	-------		3.556	6.172	4.999	3.45	3.778	3.534	1.67	0.47259	1.71233	1.579
583.m05627_at	-------	-------		3.567	6.099	4.999	3.397	3.802	3.336	1.666	0.4995	1.7331	1.569
583.m05626_at	TGME49_114550	hypothetical protein		4.429	5.823	5.535	4.624	4.562	2.107	1.741	-	1.61031	1.653
583.m05624_at	TGME49_114530	hypothetical protein		3.659	4.751	5.268	4.248	5.094	-	1.881	-	-	-
583.m05622_at	TGME49_114480	hypothetical protein		3.999	3.904	3.984	4.953	5.409	-	-	-	0.686813	0.535
583.m05621_at	TGME49_114470	hypothetical protein		4.055	3.913	4.073	3.698	3.692	-	-	-	1.11111	1.113
583.m05620_at	TGME49_114460	hypothetical protein		3.883	3.831	3.722	4.302	4.415	-	-	-	0.839631	0.806
583.m05618_at	TGME49_114430	dual specificity protein phosphatase CDC14A, putative		4.038	4.675	4.276	4.404	5.038	1.26	-	-	-	0.722
583.m05617_at	TGME49_114420	AP-4 complex subunit sigma-1, putative		5.797	4.613	5.423	4.942	4.764	0.52	-	-	-	-
583.m05610_at	TGME49_114330	ABC transporter, putative		7.625	6.255	6.016	3.693	4.385	0.305	0.255	-	3.03951	2.458
583.m05609_at	TGME49_114320	GTP-binding conserved hypothetical domain-containing protein		4.724	3.674	4.164	4.423	4.745	0.702	-	-	-	-
583.m05598_at	TGME49_114060	hypothetical protein		5.374	4.326	4.174	4.176	3.879	0.61	0.579	-	-	-
583.m05597_at	TGME49_114050	splicing factor U2AF 65 kDa subunit, putative		8.397	5.5	5.801	3.412	3.953	0.086	0.105	-	2.7933	2.43
583.m05594_at	TGME49_113990	hypothetical protein		5.165	3.786	4.325	4.768	5.689	0.582	0.687	-	-	0.5
583.m05591_at	TGME49_113950	glucose-methanol-choline oxidoreductase, putative		5.151	5.32	4.344	4.526	4.635	-	0.697	0.634115	-	-
583.m05590_at	TGME49_113940	hypothetical protein		7.746	6.635	6.188	3.532	4.034	-	-	-	3.59712	3.144
583.m05589_at	TGME49_113930	hypothetical protein, conserved		5.525	4.491	4.452	4.552	4.759	0.592	0.583	-	-	-
583.m05588_at	TGME49_113910	RNA recognition motif 2 domain-containing protein		4.474	4.338	4.865	6.841	6.385	-	-	-	0.256674	0.375
583.m05586_at	TGME49_113900	IQ calmodulin-binding motif domain-containing protein		3.889	3.975	4.884	4.509	4.267	-	1.447	1.41243	-	1.287
583.m05583_at	TGME49_113860	hypothetical protein, conserved		4.689	5.661	4.84	4.59	4.242	1.7	-	0.629327	-	-
583.m05581_at	TGME49_113830	ribosome biogenesis protein BMS1, putative		4.246	3.817	5.009	5.151	4.94	-	1.378	1.56986	-	-
583.m05579_at	TGME49_113810	hypothetical protein		4.649	3.992	4.265	5.168	4.717	0.791	-	-	0.671592	-
583.m05578_at	TGME49_113790	hypothetical protein		6.13	4.4	4.364	4.089	4.607	0.376	0.371	-	-	-
583.m05576_at	TGME49_113760	hypothetical protein		3.924	5.327	4.732	4.547	4.449	1.812	1.336	-	-	-
583.m05574_at	TGME49_113720	hypothetical protein		5.13	3.71	4.361	3.324	3.652	0.581	0.709	1.221	1.33869	1.239
583.m05572_at	TGME49_113680	hypothetical protein		3.56	4.37	4.381	3.725	3.613	1.271	1.276	-	-	1.26
583.m05571_at	TGME49_113670	gamma-adaptin, putative		4.912	4.173	4.463	4.14	4.096	0.743	0.823	-	-	1.136
583.m05569_at	TGME49_113640	hypothetical protein		4.484	3.613	3.342	6.825	7.306	0.763	0.716	-	0.158228	0.103
583.m05567_at	TGME49_113610	hypothetical protein		5.102	3.874	3.446	4.436	4.327	0.617	0.553	-	-	-
583.m05563_at	TGME49_113570	regulator of chromosome condensation domain-containing protein		3.937	3.774	3.294	3.915	3.264	-	0.851	-	0.856164	-
583.m05562_at	TGME49_113560	60S ribosomal protein L7a, putative		4.274	4.106	4.369	5.218	5.047	-	-	-	0.677966	0.743
583.m05559_at	TGME49_113480	hypothetical protein		3.044	3.953	4.112	3.567	3.089	-	1.309	-	-	1.296
583.m05552_at	TGME49_113390	60s ribosomal protein l6, putative	RPL6	5.109	3.705	5.443	7.265	6.82	0.587	-	2.06186	0.241255	0.357
583.m05551_at	-------	-------		3.76	2.905	4.498	5.067	7.644	-	-	1.5456	-	0.106
583.m05541_at	TGME49_113280	WD-40 repeat protein, putative		6.541	4.688	5.152	4.744	5.232	0.305	0.382	-	-	-
583.m05537_at	TGME49_113220	hypothetical protein		4.348	3.504	3.894	3.43	3.28	0.782	-	-	-	-
583.m05533_at	TGME49_113160	hypothetical protein, conserved		5.382	4.061	4.397	4.386	4.825	0.556	0.623	-	-	-
583.m05530_at	TGME49_113130	hypothetical protein		3.533	3.322	3.535	4.273	4.236	-	-	-	0.809061	-
583.m05526_at	TGME49_113080	hypothetical protein		3.829	3.505	3.207	4.551	4.322	-	-	-	0.67659	0.738
583.m05525_at	TGME49_113070	hypothetical protein		5.265	4.017	4.074	3.996	4.452	0.588	0.598	-	-	-
583.m05524_at	TGME49_113060	eukaryotic translation initiation factor 2B, putative		4.375	5.311	5.44	5.057	4.641	1.551	1.675	-	-	1.509
583.m05523_at	TGME49_113050	short-chain dehydrogenase/reductase family protein, putative		4.854	4.094	4.272	4.648	7.976	0.745	0.79	-	-	0.072
583.m05522_at	TGME49_113040	hypothetical protein		6.441	4.374	5.156	4.577	5.134	0.292	-	-	-	-
583.m05521_at	TGME49_113030	hypothetical protein		6.36	5.203	4.846	4.463	4.934	0.455	0.379	-	-	-
583.m05515_at	TGME49_112950	hypothetical protein		4.452	7.486	6.964	4.949	6.374	8.27	5.169	-	4.16667	-
583.m05514_at	TGME49_112940	hypothetical protein		8.682	8.833	8.367	7.45	7.366	-	-	-	2.38095	2.571
583.m05513_at	TGME49_112930	cystathionine beta-lyase, putative		6.178	4.392	4.496	3.569	3.903	0.361	0.376	-	1.32979	-
583.m05509_at	TGME49_112820	hypothetical protein		4.5	3.07	3.914	4.289	3.711	0.67	-	-	-	-
583.m05504_at	TGME49_112650	hypothetical protein		4.274	3.536	3.731	3.612	3.474	0.809	-	-	-	-
583.m05492_at	TGME49_112510	hypothetical protein		4.242	3.49	4.761	3.851	3.838	0.809	1.226	1.51515	1.38122	1.387
583.m05491_at	TGME49_112500	hypothetical protein		4.531	3.597	4.84	4.334	4.343	0.747	-	1.53139	-	-
583.m05490_at	TGME49_112490	hypothetical protein		3.938	4.268	3.44	4.685	4.321	-	-	-	0.674764	0.778
583.m05488_at	-------	-------		5.908	4.438	4.179	3.835	3.7	0.449	0.409	-	-	-
583.m05485_at	TGME49_112410	hypothetical protein		4.254	6.2	5.564	4.514	4.912	2.956	-	-	-	-
583.m05483_at	TGME49_112390	hypothetical protein		4.212	4.972	5.248	5.498	5.76	1.368	1.584	-	-	0.727
583.m05478_at	TGME49_112320	hypothetical protein		4.506	3.152	2.848	6.266	8.124	0.681	0.637	-	0.224517	0.043
583.m05473_x_at	TGME49_112260	hypothetical protein		4.533	4.669	4.445	4.844	5.315	-	-	-	-	0.66
583.m05472_at	TGME49_112250	DNA-directed RNA polymerase III subunit, putative		3.864	3.717	3.171	4.415	4.508	-	0.845	0.879507	0.707714	0.683
583.m05468_at	TGME49_112190	hypothetical protein		3.506	3.316	3.548	4.405	4.017	-	-	-	0.773994	-
583.m05466_at	TGME49_112140	hypothetical protein		5.65	4.231	4.391	4.085	4.326	0.497	0.526	-	-	-
583.m05465_at	TGME49_112130	hypothetical protein		4.437	3.462	3.605	3.585	3.702	0.75	0.776	-	-	-
583.m05454_at	TGME49_111790	hypothetical protein		4.527	3.725	4.333	4.102	4.143	0.772	-	-	-	-
583.m05453_at	TGME49_111780	alcohol dehydrogenase class III, putative		6.27	4.013	4.549	4.549	4.559	0.297	0.358	-	-	-
583.m05450_at	TGME49_111750	hypothetical protein		4.838	3.783	4.112	4.311	4.63	0.686	-	-	-	-
583.m05449_at	TGME49_111740	hypothetical protein		6.393	4.616	4.293	4.441	3.876	0.334	0.295	-	-	-
583.m05446_at	TGME49_111710	hypothetical protein		5.502	7.839	7.76	3.825	4.424	6.8	6.312	-	12.987	10.786
583.m05444_at	TGME49_111680	FUN14 family domain-containing protein		3.716	3.225	4.831	4.721	4.789	-	1.479	1.66113	-	-
583.m05443_at	TGME49_111670	hypothetical protein		4.368	4.286	4.208	3.316	3.633	-	-	-	1.27226	-
583.m05441_at	TGME49_111650	leucine rich repeat protein, putative		5.899	6.175	5.359	3.632	4.133	-	-	-	1.99601	1.733
583.m05440_at	TGME49_111620	WD repeat domain-containing protein		7.125	4.649	4.847	4.375	4.418	0.182	0.198	-	-	-
583.m05439_at	TGME49_111510	PIK3R4 kinase-related protein		5.4	4.376	3.878	5.148	5.574	0.612	0.522	-	0.602047	0.468
583.m05431_at	TGME49_111410	U3 small nucleolar ribonucleoprotein protein MPP10, putative		4.495	3.364	4.019	4.661	4.503	0.717	-	1.18483	0.793651	-
583.m05427_at	TGME49_111370	methylmalonate-semialdehyde dehydrogenase, putative		6.882	5.877	5.813	3.691	6.242	0.451	0.431	-	2.63158	-
583.m05420_at	TGME49_111260	myosin light chain TgMLC1, putative		4.804	5.812	5.49	5.235	6.548	1.789	-	-	-	0.462
583.m05417_at	TGME49_111230	hypothetical protein, conserved		4.758	6.924	6.678	6.205	5.934	4.398	3.563	-	-	-
583.m05414_at	TGME49_111180	hypothetical protein		5.739	3.588	4	3.769	3.646	0.389	-	-	-	-
583.m05410_at	TGME49_111120	hypothetical protein		4.598	4.624	4.26	4.804	5.018	-	-	-	0.805153	0.726
583.m05408_at	TGME49_111100	zinc finger (CCCH type) protein, putative		4.399	4.205	4.683	6.186	6.557	-	-	-	0.403388	0.3
583.m05407_at	TGME49_111090	ubiquitin carboxyl-terminal hydrolase, putative		4.725	3.498	4.471	5.25	4.395	0.672	-	1.34048	0.692042	-
583.m05405_at	TGME49_111070	hypothetical protein, conserved		3.367	3.117	3.379	2.995	2.778	-	-	-	-	1.142
583.m05403_at	TGME49_111040	hypothetical protein		5.12	4.657	4.145	3.885	3.97	-	0.662	-	-	-
583.m05399_at	TGME49_110960	vacuolar ATP synthase subunit F, putative		5.832	4.754	3.759	3.98	4.471	0.539	0.382	0.708215	-	-
583.m05397_at	TGME49_110930	hypothetical protein		5.077	4.532	3.982	4.872	5.399	0.779	0.644	0.827815	0.713776	0.538
583.m05396_at	TGME49_110910	WD domain, G-beta repeat-containing protein		4.915	3.852	3.726	4.391	4.602	0.674	0.651	-	0.81367	0.749
583.m05391_at	TGME49_110830	delta3,5-delta2,4-dienoyl-CoA isomerase, putative		8.008	6.001	5.988	3.378	3.975	0.176	0.174	-	3.21543	2.756
583.m05389_at	TGME49_110810	apyrase, putative		6.873	4.666	4.809	4.104	4.219	0.228	0.243	-	-	-
583.m05384_at	TGME49_110760	protein phosphatase 2C, putative		4.16	5.975	5.984	4.27	4.491	2.579	2.596	-	2.5	2.307
583.m05380_at	TGME49_110700	serine/threonine protein phosphatase, putative	TgPP1	6.215	5.463	5.178	5.345	5.463	-	0.502	-	-	-
583.m05379_at	TGME49_110690	hypothetical protein		8.763	6.134	6.363	3.391	4.113	0.094	0.112	-	4.25532	3.516
583.m05378_at	TGME49_110670	glycogen phosphorylase family protein, putative		7.276	6.268	6.852	5.924	6.8	0.425	-	1.61812	2.09205	-
583.m05377_at	TGME49_110660	NLI interacting factor-like phosphatase domain-containing protein		3.793	4.823	4.211	4.123	4.144	1.444	-	0.784929	-	-
583.m05375_at	TGME49_110630	hypothetical protein		4.424	4.222	3.548	4.161	4.039	-	0.769	-	-	-
583.m05373_at	TGME49_110600	hypothetical protein		4.281	4.075	3.836	4.298	4.842	-	0.872	-	0.866551	0.694
583.m05363_at	TGME49_110480	hypothetical protein		5.814	4.465	4.225	3.861	4.233	0.484	0.444	-	-	-
583.m05360_at	TGME49_110450	myosin heavy chain, putative		3.568	4.031	4.15	3.776	3.652	-	1.177	-	-	-
583.m05357_at	TGME49_110430	heat shock protein 90, putative		6.925	4.765	4.884	5.552	5.354	0.228	0.241	-	-	-
583.m05356_at	TGME49_110420	hypothetical protein		4.56	6.823	5.342	4.839	4.788	4.384	1.471	0.33557	-	-
583.m05352_at	TGME49_110390	hypothetical protein		3.448	5.607	5.226	4.285	4.29	2.433	1.934	-	1.52672	1.524
583.m05349_at	TGME49_110350	hypothetical protein		3.989	3.759	3.392	3.768	3.692	-	0.857	-	-	-
583.m05348_at	TGME49_110330	hypothetical protein		4.594	4.418	4.723	3.542	3.638	-	-	-	1.47059	1.437
583.m05337_at	TGME49_110180	hypothetical protein, conserved		4.91	3.693	5.719	6.618	7.005	0.647	1.597	2.46914	0.505817	0.363
583.m05335_at	TGME49_110160	piwi-PAZ domain-containing protein		6.595	5.078	4.728	4.204	4.801	0.351	0.297	-	-	-
583.m05326_at	TGME49_110050	RNA binding protein, putative		6.451	5.275	5.465	5.279	4.854	0.44	0.493	-	-	-
583.m05320_at	TGME49_109980	dynein-1-alpha heavy chain, flagellar inner arm I1 complex, putative		3.586	3.298	3.872	3.85	3.723	-	-	1.15207	-	-
583.m05316_at	TGME49_109930	alpha-N-acetylgalactosaminidase, putative		4.494	3.508	3.139	5.237	6.186	0.741	0.682	-	0.479616	0.255
583.m05312_at	TGME49_109890	hypothetical protein		3.92	5.335	5.441	3.614	3.886	1.823	1.942	-	2.10526	1.961
583.m05310_at	TGME49_109870	PX domain-containing protein		7.555	5.759	5.748	3.764	4.35	0.227	0.225	-	2.46914	2.061
583.m05303_at	TGME49_109760	hypothetical protein		4.456	6.279	6.325	6.304	5.79	2.921	3.028	-	-	-
583.m05298_at	TGME49_109600	hypothetical protein		3.601	5.018	4.699	4.113	4.111	1.668	-	-	-	-
583.m05293_at	TGME49_109550	hypothetical protein		3.677	4.544	4.084	3.043	3.261	1.32	-	-	1.29702	1.237
583.m05288_at	TGME49_109380	nuf2 family domain-containing protein		4.316	3.393	4.206	4.675	3.802	0.771	-	1.24844	-	-
583.m05287_at	TGME49_109350	SRS domain-containing protein		5.428	4.376	4.488	3.972	4.461	0.602	0.628	-	-	-
583.m05286_at	TGME49_109330	hypothetical protein		3.412	4.888	5.21	3.203	2.992	-	-	-	2.02429	2.121
583.m05284_at	TGME49_109290	HD domain-containing protein		3.868	4.779	5.457	4.975	4.754	1.387	1.99	1.43472	1.30719	1.451
583.m05281_at	TGME49_109240	corA-like Mg2+ transporter domain-containing protein		5.653	6.053	5.975	4.918	5.184	-	-	-	1.90114	-
583.m05275_x_at	TGME49_109160	hypothetical protein		3.762	3.631	3.351	4.331	3.963	-	-	-	0.759878	-
583.m05271_x_at	TGME49_109100	hypothetical protein		3.872	5.131	4.988	4.114	4.089	1.648	1.53	-	-	-
583.m05271_at	TGME49_109100	hypothetical protein		3.564	5.239	4.996	3.821	3.744	1.895	1.665	-	1.55763	1.591
583.m05265_at	TGME49_108970	hypothetical protein		4.784	7.148	6.504	6.848	5.69	5.297	3.048	-	-	-
583.m05264_at	TGME49_108960	peroxisome biogenesis factor 1, putative		4.629	4.749	3.968	3.73	4.059	-	-	0.752445	-	-
583.m00711_at	TGME49_116900	hypothetical protein		3.799	4.58	4.735	5.002	5.287	1.297	1.385	-	-	0.756
583.m00707_at	TGME49_116340	hypothetical protein		5.216	8.323	7.782	7.645	6.485	12.778	7.628	-	-	3.161
583.m00704_at	TGME49_116140	hypothetical protein		3.698	3.966	3.528	4.34	4.19	-	-	-	0.789266	0.831
583.m00700_at	TGME49_116290	hypothetical protein		8.936	6.15	6.122	3.183	4.083	0.08	0.078	-	3.7037	2.946
583.m00699_at	TGME49_115950	zinc finger (C3HC4 RING finger) protein, putative		7.111	5.787	5.472	5.65	6.268	0.346	0.282	-	-	-
583.m00696_at	TGME49_115130	protein-L-isoaspartate O-methyltransferase, putative		6.932	7.437	6.837	5.181	5.236	1.573	-	0.58548	3.30033	3.205
583.m00692_at	TGME49_115220	rhoptry protein, putative	ROP14	4.385	6.458	6.184	6.424	6.266	3.458	2.787	-	-	-
583.m00684_at	TGME49_114240	general transcription factor IIIC, polypeptide 3, putative		3.789	4.485	4.596	4.841	4.55	1.252	1.309	-	-	-
583.m00682_at	TGME49_113380	hypothetical protein, conserved		4.395	7.102	6.415	6.969	6.382	5.965	3.328	-	-	-
583.m00681_at	TGME49_113350	WD-40 repeat-containing protein		4.014	4.411	4.205	3.839	3.455	-	-	-	-	1.231
583.m00680_at	TGME49_113310	DnaJ domain-containing protein		3.642	4.531	4.219	3.526	3.512	1.325	1.182	-	1.21655	1.22
583.m00677_at	TGME49_113000	hypothetical protein		3.827	7.495	6.983	3.336	3.953	10.205	6.433	-	7.24638	6.208
583.m00674_at	TGME49_113140	isocitrate dehydrogenase, putative		5.915	4.611	5.381	5.827	5.261	0.478	0.705	1.47493	0.749625	-
583.m00672_at	TGME49_113150	hypothetical protein		4.023	5.857	5.626	5.306	4.655	2.475	2.117	-	-	-
583.m00670_at	TGME49_113230	eukaryotic translation initiation factor 2 alpha subunit, putative		4.109	3.655	3.46	4.413	4.174	-	-	-	0.755858	0.822
583.m00669_at	TGME49_113290	phosphatidylinositol-4-phosphate 5-kinase, putative		7.041	5.408	5.589	4.752	4.651	0.289	0.323	-	-	-
583.m00667_at	TGME49_113240	DEAD/DEAH box helicase, putative		3.75	3.312	4.495	4.651	4.228	-	1.27	1.41243	-	-
583.m00665_at	TGME49_112920	hypothetical protein		4.388	5.559	5.489	4.568	4.989	1.795	1.718	-	1.60256	-
583.m00661_at	TGME49_112600	small heat shock protein 21		6.757	7.814	7.842	6.3	7.834	2.597	2.667	-	3.87597	-
583.m00658_at	TGME49_111870	WD repeat protein, putative		6.15	4.08	6.162	6.28	5.533	0.332	-	3.03951	-	-
583.m00657_at	TGME49_111880	hypothetical protein		5.243	4.453	4.227	4.619	4.566	0.69	0.636	-	-	-
583.m00656_at	TGME49_112090	60S ribosomal protein L23, putative	RPL23	8.273	6.115	7.434	7.902	8.042	0.148	-	3.0581	-	-
583.m00655_at	TGME49_112110	nucleoredoxin, putative		4.096	3.646	3.945	4.67	4.534	0.882	-	-	0.773395	0.818
583.m00653_s_at	-------	-------		3.695	3.301	2.881	3.682	4.917	-	-	-	-	0.536
583.m00648_at	TGME49_112540	hypothetical protein		7.668	4.815	4.679	4.319	4.852	0.119	0.112	-	-	-
583.m00647_at	TGME49_112530	splicing factor protein, putative		7.065	5.502	5.682	4.897	5.465	0.299	0.336	-	-	-
583.m00646_at	TGME49_112470	hypothetical protein		5.514	6.019	5.666	5.019	4.547	-	-	-	-	1.81
583.m00645_at	TGME49_112150	hypothetical protein		5.562	6.408	5.423	6.68	6	-	-	-	0.397614	-
583.m00642_at	TGME49_111890	hypothetical protein		4.109	7.045	6.104	5.238	5.076	6.254	2.883	0.461042	1.76991	1.932
583.m00641_at	TGME49_111830	hypothetical protein		3.002	4.014	3.533	3.914	3.964	1.282	-	-	-	-
583.m00637_at	TGME49_111430	fibrillarin, putative		5.816	6.455	6.398	7.033	7.617	-	-	-	-	0.344
583.m00636_at	TGME49_111470	hypothetical protein	RON5	4.303	5.109	4.469	5.721	5.602	-	-	-	0.516529	0.559
583.m00632_at	TGME49_111160	PWI domain-containing protein		5.96	4.052	4.148	4.466	4.101	0.379	0.39	-	-	-
583.m00630_at	TGME49_110640	uridine phosphorylase, putative		4.531	3.999	4.32	5.444	4.258	-	-	-	0.583771	-
583.m00629_at	TGME49_110730	non-muscle myosin heavy chain, putative		4.084	3.534	3.573	4.119	4.475	-	-	-	-	0.759
583.m00628_at	TGME49_110770	hypothetical protein, conserved		4.01	3.26	3.18	5.444	6.104	0.827	0.812	-	0.428633	0.273
583.m00626_at	TGME49_110790	hypothetical protein		5.055	6.667	6.731	6.977	6.744	3.058	3.228	-	-	-
583.m00625_at	TGME49_110750	hypothetical protein, conserved		8.079	6.252	5.898	6.238	5.401	0.198	0.152	-	-	-
583.m00621_at	TGME49_108860	hypothetical protein		4.482	6.064	5.829	6.661	5.304	2.455	2.074	-	-	-
583.m00619_at	TGME49_109120	60s ribosomal protein L4, putative	RPL4	5.078	3.273	5.647	6.917	5.514	0.538	-	2.5974	0.373832	-
583.m00611_at	TGME49_109800	small nuclear ribonucleoprotein U1A, putative		6.349	5.285	4.952	5.498	5.702	0.481	0.402	-	-	-
583.m00610_at	TGME49_109810	60S acidic ribosomal protein P2, putative		6.008	7.52	8.315	8.806	9.602	3.581	7.6	-	-	0.283
583.m00609_at	TGME49_109850	hypothetical protein		4.386	5.133	4.751	4.818	4.926	1.399	-	-	-	-
583.m00608_at	TGME49_110040	ubiquitin-conjugating enzyme E2, putative		6.106	4.508	5.626	6.309	6.265	0.399	-	1.78891	0.610874	0.632
583.m00606_at	TGME49_110070	hypothetical protein		5.988	4.157	4.878	5.901	5.325	0.384	0.511	1.33156	0.543774	-
583.m00605_at	TGME49_110150	long-chain-fatty-acid-CoA ligase, putative		5.783	7.009	7.067	5.996	5.155	2.646	2.785	-	2.39808	4.098
583.m00603_at	TGME49_110260	hypothetical protein		3.741	4.955	5.224	3.034	3.418	1.56	1.797	-	2.11864	1.945
583.m00598_at	TGME49_110060	oligoribonuclease, putative		6.441	3.673	4.898	5.58	5.608	0.236	0.364	1.54321	-	-
583.m00595_at	TGME49_109990	hypothetical protein, conserved		4.611	8.55	7.508	4.682	7.615	21.344	7.922	0.371195	7.69231	-
583.m00593_at	TGME49_109780	hypothetical protein		3.652	4.66	3.985	3.859	4.097	1.393	-	-	-	-
583.m00592_at	TGME49_109750	succinyl-CoA ligase, putative		4.184	3.304	3.622	4.616	4.115	0.79	-	-	0.725689	-
583.m00021_at	TGME49_116310	superoxide dismutase		4.904	5.005	6.644	8.259	8.36	-	3.235	3.07692	0.229043	0.208
583.m00020_at	TGME49_116190	superoxide dismutase, putative		4.891	9.879	9.047	3.848	4.389	69.654	30.615	-	45.4545	37.843
583.m00019_at	TGME49_112630	hypothetical protein		4.174	6.989	6.164	5.082	5.105	5.83	2.954	-	-	-
583.m00018_at	TGME49_112480	uracil phosphoribosyltransferase		4.31	3.804	3.369	4.45	5.673	-	0.768	-	0.729927	0.387
583.m00017_at	TGME49_110820	step II splicing factor SLU7, putative		3.61	4.906	4.828	3.827	3.812	1.574	1.517	-	1.43472	1.44
583.m00016_at	TGME49_110490	ribosomal protein L22, putative	RPL27A	8.059	5.991	7.875	8.75	8.998	0.166	-	5.05051	-	-
583.m00014_at	TGME49_109820	ribosomal protein L11, putative	RPL11	5.224	4.359	6.374	8.66	8.81	0.673	2.197	3.26797	0.12458	0.108
583.m00013_at	TGME49_116330	iron-containing superoxide dismutase	TgSOD2	4.244	4.456	4.361	6.468	6.218	-	-	-	0.284333	0.346
583.m00012_at	TGME49_114810	60S ribosomal protein L7, putative	RPL7	5.59	5.006	7.007	8.546	7.954	-	3.003	4.20168	0.237023	0.419
583.m00011_at	TGME49_114500	subtilisin-like protease TgSUB2	TgSUB2	3.48	4.704	4.657	3.975	3.664	1.481	1.451	-	1.27389	1.387
583.m00009_at	TGME49_111720	heat shock protein 70, putative		7.015	4.096	5.921	7.43	6.638	0.164	0.414	2.53165	0.2849	-
583.m00008_at	TGME49_111360	AGC kinase TgPKG1		7.095	5.519	6.863	5.88	5.363	0.294	-	2.77008	2.17865	3.047
583.m00004_at	TGME49_110460	RAB6 protein		7.124	6.185	5.657	5.081	4.802	0.457	0.314	-	-	1.613
583.m00003_at	TGME49_109590	rhoptry protein, putative	ROP1	4.542	6.683	6.167	7.374	5.538	3.921	2.591	-	-	-
583.m00002_at	TGME49_109210	peroxidoxin 2		9.54	6.983	7.786	7.105	7.122	0.087	0.182	-	-	-
583.m00001_at	TGME49_108840	SRS51 (= SRS3)	SRS3	6.229	10.261	9.36	7.985	5.031	43.681	17.878	0.409333	3.81679	38.877
57.m03983_at	TGME49_065100	hypothetical protein, conserved		3.859	3.591	3.617	2.909	3.346	-	-	-	1.17371	-
57.m03982_at	TGME49_065040	hypothetical protein		8.561	6.054	6.07	5.201	6.288	0.107	0.109	-	1.76056	-
57.m03981_at	TGME49_064910	hypothetical protein, conserved		4.605	4.487	4.089	3.979	4.199	-	0.83	0.870322	-	-
57.m03974_at	-------	-------		2.754	3.349	3.632	2.783	2.832	-	1.22	-	1.21212	1.199
57.m03972_at	TGME49_065430	hypothetical protein		3.019	3.713	4.223	3.052	3.331	-	1.365	-	1.35501	-
57.m03970_at	TGME49_065800	hypothetical protein		4.08	3.876	4.644	4.027	4.399	-	1.228	1.30378	1.24844	-
57.m03968_at	TGME49_066360	hypothetical protein, conserved		7.63	4.983	4.963	4.307	5.298	0.134	0.132	-	-	-
57.m03967_at	TGME49_066660	hypothetical protein		4.69	3.36	3.461	3.078	3.095	0.661	0.676	-	-	-
57.m03963_x_at	-------	-------		3.782	3.879	3.699	4.056	4.289	-	-	-	-	0.838
57.m03135_at	TGME49_067020	hypothetical protein		3.739	3.733	4.482	3.759	3.482	-	-	-	-	1.351
57.m03134_at	TGME49_067300	hypothetical protein		6.607	4.988	4.978	5.493	5.287	0.332	0.331	-	-	-
57.m03133_at	TGME49_065320	hypothetical protein		9.43	6.888	7.228	3.677	4.172	0.09	0.121	-	8.33333	7.216
57.m03130_at	TGME49_065370	hypothetical protein		4.654	3.626	6.624	7.035	6.681	0.715	3.563	4.97512	-	-
57.m03129_at	TGME49_065510	hypothetical protein		5.202	5.509	4.62	4.49	4.729	-	-	0.629723	-	-
57.m03127_at	TGME49_066310	hypothetical protein		5.147	3.898	3.698	4.13	4.26	0.606	0.574	-	-	-
57.m03124_at	TGME49_066640	acetyl-coenzyme A synthetase, putative		4.72	4.469	4.532	4.665	5.159	-	-	-	-	0.745
57.m03122_at	TGME49_066890	hypothetical protein		4.648	6.237	5.348	6.092	6.158	2.617	1.424	0.54407	0.607533	0.578
57.m03110_at	TGME49_067050	hypothetical protein		4.253	4.225	4.527	6.041	7.251	-	-	-	0.421763	0.154
57.m03106_at	TGME49_067080	26S proteasome subunit 4, putative		5.086	3.498	4.867	4.709	3.773	0.565	-	1.5873	-	-
57.m03104_at	TGME49_067390	DNA-directed RNA polymerases I and III subunit RPAC1, putative		4.982	3.842	3.967	4.468	5.124	0.65	-	-	-	0.626
57.m03103_at	TGME49_067420	mago nashi protein, putative		9.02	7.476	7.738	7.264	7.845	0.228	0.29	-	1.54799	-
57.m03099_at	TGME49_066980	hypothetical protein		6.382	6.801	6.106	3.971	4.116	-	-	-	3.01205	2.881
57.m03096_at	TGME49_066610	serine proteinase inhibitor, putative		4.813	5.198	4.033	3.635	3.932	-	-	0.613121	-	-
57.m03095_x_at	TGME49_066380	hypothetical protein		5.232	6.141	5.724	3.902	4.518	-	-	-	2.34192	1.903
57.m03095_at	TGME49_066380	hypothetical protein		6.041	6.495	6.018	4.029	4.748	-	-	-	2.77008	2.124
57.m03094_at	TGME49_066130	glutathione/thioredoxin peroxidase, putative		4.03	8.912	7.705	3.635	4.183	37.375	11.702	0.313087	12.987	11.15
57.m03090_at	-------	-------		3.871	4.074	3.583	5.818	6.254	-	-	-	0.368596	0.267
57.m03088_s_at	TGME49_065990	hypothetical protein		6.853	5.175	5.224	4.233	4.972	0.297	0.306	-	1.5528	-
57.m03087_at	TGME49_064800	hypothetical protein		5.59	3.963	4.372	2.969	3.471	0.475	0.543	-	1.45349	-
57.m01889_at	TGME49_065060	hypothetical protein		8.294	5.591	6	3.607	4.258	0.101	0.133	-	3.06748	2.542
57.m01886_at	TGME49_064630	hypothetical protein		9.093	8.216	7.695	3.643	4.149	0.426	0.26	-	12.8205	11.169
57.m01885_at	TGME49_064470	hypothetical protein		3.869	4.563	3.845	4.097	4.011	1.264	-	0.786164	-	-
57.m01883_at	-------	-------		4.543	3.75	3.851	4.218	4.436	0.772	0.794	-	-	-
57.m01879_at	TGME49_067800	dynamin-like protein, putative		5.326	3.92	4.174	4.907	4.842	0.551	0.596	-	0.745156	0.768
57.m01872_s_at	TGME49_067680	microneme protein, putative	MIC12	5.739	9.042	7.042	4.921	7.19	18.649	2.807	0.150534	4.52489	-
57.m01865_at	TGME49_067530	hypothetical protein		5.122	3.731	4.947	4.097	3.799	0.587	-	1.55763	1.40252	1.53
57.m01862_at	TGME49_067480	N2,N2-dimethylguanosine tRNA methyltransferase, putative		4.289	3.882	4.012	4.87	4.755	-	-	-	0.720981	0.76
57.m01861_at	TGME49_067470	hypothetical protein		10.954	8.491	8.866	3.482	5.699	0.088	0.126	-	41.6667	16.12
57.m01859_at	TGME49_067450	hypothetical protein		4.237	5.388	4.862	4.32	4.449	1.704	-	-	-	-
57.m01858_at	TGME49_067440	zinc finger (C3HC4 RING finger) protein, putative		4.785	3.718	4.106	4.822	4.407	0.691	-	-	-	-
57.m01857_at	TGME49_067430	DnaJ domain-containing protein		6.625	4.473	4.958	5.227	5.122	0.261	0.322	-	-	-
57.m01855_at	TGME49_067410	scavenger receptor protein TgSR1, putative		9.326	6.281	6.247	3.163	4.034	0.06	0.059	-	4.09836	3.29
57.m01851_at	TGME49_067380	UDP-N-acetylglucosamine transporter, putative		6.22	4.36	4.343	4.478	4.288	0.346	0.344	-	-	-
57.m01850_at	TGME49_067370	kinesin motor domain-containing protein		4.172	4.357	3.927	4.536	4.706	-	-	-	0.813008	0.758
57.m01843_at	TGME49_067270	divalent metal transporter, putative		6.589	5.076	4.905	4.447	4.829	0.353	0.324	-	-	-
57.m01840_s_at	TGME49_067140	SRS38B	SRS38B	3.886	3.897	3.682	4.907	4.997	-	-	-	0.646412	0.618
57.m01839_at	TGME49_067130	SRS38A	SRS38A	3.951	7.028	5.542	4.352	6.234	6.463	2.049	0.317058	1.79856	-
57.m01834_at	TGME49_067070	aquaporin, putative		4.55	7.35	6.27	5.864	5.552	7.026	2.795	-	-	-
57.m01833_at	TGME49_067060	60S ribosomal protein L14, putative	RPL14	5.299	6.434	7.534	8.492	8.781	-	5.775	-	-	-
57.m01829_at	TGME49_066990	coatomer beta subunit, putative		7.254	5.506	5.811	6.04	5.519	0.253	0.31	-	-	-
57.m01824_at	TGME49_066930	hypothetical protein		4.151	5.631	4.982	4.166	4.319	2.041	-	-	-	-
57.m01820_at	TGME49_066900	cyclin, N-terminal domain-containing protein		6.176	4.62	5.188	6.319	7.957	0.396	0.521	1.31579	0.465983	0.109
57.m01816_at	TGME49_066850	3-demethylubiquinone-9 3-methyltransferase, putative		5.53	3.707	3.943	4.938	5.017	0.46	0.491	-	-	-
57.m01815_at	TGME49_066830	sec7 domain-containing protein		3.758	5.464	4.849	4.715	4.208	2.059	1.475	-	-	-
57.m01812_at	TGME49_066790	hypothetical protein		9.343	6.158	6.711	3.615	3.732	0.054	0.084	-	5.37634	5.219
57.m01807_at	TGME49_066740	DNA/RNA binding protein, putative		8.42	5.601	5.75	3.387	4.049	0.09	0.099	-	2.71003	2.281
57.m01806_at	TGME49_066730	leucyl-tRNA synthetase, putative		6.947	5.223	5.561	4.598	5.094	0.282	0.345	-	1.65563	-
57.m01804_at	TGME49_066700	hypothetical protein		5.254	5.569	4.808	3.516	3.913	-	-	-	1.53846	-
57.m01803_at	TGME49_066690	hypothetical protein		5.994	5.257	4.794	4.267	4.757	-	0.489	-	-	-
57.m01799_at	TGME49_066630	hypothetical protein, conserved		3.53	5.077	4.518	3.875	4.063	1.75	-	-	-	-
57.m01795_at	TGME49_066470	hypothetical protein, conserved		7.626	3.995	6.242	5.709	6.606	0.091	-	3.31126	-	-
57.m01794_at	TGME49_066460	ubiquitin-like protein SMT3 precursor, putative		9.541	7.697	8.527	7.155	8.752	0.167	0.37	2.21239	3.63636	-
57.m01793_at	TGME49_066450	lysine decarboxylase domain-containing protein		4.387	4.779	4.172	5.652	6.227	-	-	0.790514	0.486618	0.322
57.m01792_at	-------	-------		4.726	5.999	5.049	5.376	5.742	2.116	-	0.551572	-	0.661
57.m01790_at	TGME49_066400	hypothetical protein		3.122	3.394	4.698	3.723	3.505	-	1.601	1.50602	1.39082	1.468
57.m01788_at	TGME49_066370	BT1 transmembrane domain-containing protein		4.936	4.614	4.134	4.197	4.22	-	0.725	-	-	-
57.m01786_s_at	TGME49_066340	hypothetical protein		3.255	4.966	5.039	3.452	3.306	1.761	1.828	-	1.74825	1.807
57.m01784_at	TGME49_066320	hypothetical protein, conserved		4.854	3.876	3.923	4.736	4	0.698	0.708	-	0.746826	-
57.m01783_at	TGME49_066300	hypothetical protein		4.441	5.756	5.055	5.491	5.5	2.003	-	-	-	-
57.m01782_at	TGME49_066280	beta-adaptin-like protein, putative		4.644	3.237	4.463	3.977	3.451	0.656	-	1.41844	-	-
57.m01780_at	TGME49_066270	2-methylbutyryl-CoA dehydrogenase, putative		5.645	4.057	4.088	3.382	4.154	0.471	0.476	-	-	-
57.m01777_at	TGME49_066140	sterol-regulatory element binding protein site 2 protease, putative		5.668	6.259	5.871	5.12	5.301	1.531	-	-	1.59236	1.441
57.m01775_at	TGME49_066110	ATP-dependent RNA helicase, putative		3.699	5.237	5.465	3.683	3.669	-	2.092	-	2.10084	2.108
57.m01774_at	TGME49_066100	Rhoptry kinase family protein ROP41	ROP2L4	4.1	5.568	4.961	5.65	4.372	1.991	1.411	-	-	-
57.m01772_at	TGME49_066080	hypothetical protein		4.33	4.951	4.922	6.718	6.988	1.3	-	-	0.292997	0.232
57.m01771_at	TGME49_066070	60s ribosomal protein L31, putative	RPL31	4.733	6.489	7.433	8.539	9.472	3.081	7.017	2.2779	0.35014	0.14
57.m01762_at	TGME49_065860	nit protein 2, putative		5.289	4.478	4.302	3.989	3.802	-	0.636	-	-	-
57.m01761_at	TGME49_065850	hypothetical protein		4.154	4.512	4.513	3.757	4.015	-	-	-	1.27714	-
57.m01760_at	TGME49_065830	hypothetical protein		3.689	3.397	3.781	3.366	3.43	-	-	1.0989	1.10742	-
57.m01759_at	TGME49_065790	hypothetical protein, conserved		4.28	6.633	5.659	4.707	4.634	4.146	1.99	0.480077	1.6835	1.738
57.m01756_at	TGME49_065770	hypothetical protein		4.354	3.874	3.358	4.443	3.717	-	0.755	-	0.729927	-
57.m01755_at	TGME49_065650	hypothetical protein		3.723	5.341	4.796	4.748	4.774	1.93	1.453	0.753012	-	-
57.m01754_at	TGME49_065540	protein phosphatase 2C, putative		3.561	7.483	5.874	3.111	3.673	10.807	2.837	0.262467	3.14465	2.759
57.m01753_at	TGME49_065530	RNA binding motif-containing protein		4.646	4.427	3.692	4.597	4.778	-	0.729	-	0.744602	0.688
57.m01749_at	TGME49_065460	ppg3, putative		5.999	4.718	4.488	4.696	4.783	0.471	0.428	-	-	-
57.m01740_at	TGME49_065360	hypothetical protein		3.309	3.738	3.43	3.371	3.281	1.109	-	-	-	-
57.m01736_at	TGME49_065290	hypothetical protein		5.413	8.076	6.652	3.668	4.225	8.994	-	-	5.05051	4.292
57.m01735_at	TGME49_065280	hypothetical protein		6.646	5.342	5.001	3.973	4.815	0.39	0.324	-	1.49701	-
57.m01733_at	TGME49_065250	alpha-1 type II collagen, putative		3.639	5.357	4.721	4.332	4.106	1.991	-	-	-	-
57.m01732_at	TGME49_065240	hypothetical protein		4.18	5.393	4.731	4.458	4.575	1.742	-	-	-	-
57.m01731_at	TGME49_065230	electron transfer flavoprotein-ubiquinone oxidoreductase, putative		5.714	5.096	4.687	4.059	4.582	-	0.567	-	-	-
57.m01727_at	TGME49_065190	hypothetical protein, conserved		5.725	5.432	5.594	5.141	4.604	-	-	-	-	1.687
57.m01723_at	TGME49_065140	hypothetical protein		7.136	4.795	4.471	3.761	5.267	0.192	0.167	-	-	-
57.m01722_at	TGME49_065120	hypothetical protein, conserved	RON2L2	3.685	6.243	5.487	3.357	3.697	3.614	2.128	-	2.30415	2.122
57.m01718_at	TGME49_065050	hypothetical protein		6.24	4.415	4.337	3.862	4.311	0.347	0.338	-	-	-
57.m01706_at	TGME49_064840	DEAD/DEAH box helicase, putative		4.277	3.698	4.365	3.727	3.348	-	-	-	-	1.334
57.m01704_at	TGME49_064820	WD-40 repeat protein, putative		3.705	3.62	3.875	3.47	3.05	-	-	-	-	1.218
57.m01695_at	TGME49_064710	hypothetical protein		3.881	3.288	4.24	4.467	4.525	-	-	1.29366	-	-
57.m01692_at	TGME49_064650	hypothetical protein		5.243	3.699	3.938	3.957	4.152	0.545	0.581	-	-	-
57.m01691_at	TGME49_064640	bromodomain domain-containing protein		6.606	5.394	5.525	4.266	4.724	-	-	-	1.83486	-
57.m01690_at	TGME49_064610	heterogeneous nuclear ribonucleoprotein A3, putative		4.075	4.143	4.394	3.883	3.516	-	-	-	-	1.296
57.m01689_at	TGME49_064600	hypothetical protein		4.941	6.088	5.277	6.285	6.896	2.044	-	-	0.503018	0.303
57.m01687_x_at	TGME49_064480	hypothetical protein, conserved	AP2IX-3	5.358	4.664	4.376	5.1	5.965	-	0.627	-	-	0.421
57.m01687_at	TGME49_064480	hypothetical protein, conserved	AP2IX-3	5.15	4.641	4.484	5.494	5.697	-	0.735	-	0.601685	0.528
57.m01685_at	TGME49_064460	SIN-like domain-containing protein		3.356	4.268	4.355	3.8	3.409	1.286	1.326	-	-	1.31
57.m01682_at	TGME49_064440	signal recognition particle receptor subunit beta, putative		4.645	4.692	4.372	4.27	3.918	-	-	-	-	1.158
57.m01681_x_at	TGME49_064430	hypothetical protein		3.732	3.672	3.373	3.633	3.481	-	0.916	-	-	-
57.m01681_s_at	TGME49_064430	hypothetical protein		4.228	4.125	4.726	3.965	4.434	-	-	1.25471	1.31752	-
57.m00038_at	TGME49_067500	hypothetical protein, conserved		4.987	7.203	6.415	6.352	5.651	5.05	2.574	0.509684	-	1.752
57.m00036_at	TGME49_066750	hypothetical protein, conserved		4.767	3.321	3.498	5.527	5.71	0.633	0.66	-	0.437637	0.389
57.m00035_at	TGME49_066770	plasmodium falciparum CPW-WPC domain-containing protein		8.623	5.946	6.02	3.764	4.307	0.093	0.098	-	2.99401	2.535
57.m00034_at	TGME49_066810	hypothetical protein, conserved		5.417	5.267	4.963	4.748	4.744	-	0.779	-	-	-
57.m00031_at	TGME49_066970	hypothetical protein		4.182	5.866	5.118	6.194	3.738	2.369	-	-	-	1.697
57.m00029_at	TGME49_066860	BTB/POZ domain-containing protein		10.858	8.293	9.115	5.607	3.838	0.08	-	-	21.7391	48.215
57.m00028_at	TGME49_066760	isocitrate dehydrogenase, putative		6.817	4.582	4.647	5.487	5.955	0.231	0.238	1.02775	0.645578	0.472
57.m00027_at	TGME49_066620	thioredoxin, putative		5.184	4.501	4.961	5.856	6.504	0.726	-	-	0.584454	0.357
57.m00025_at	TGME49_066060	40S ribosomal protein S0-A, putative		6.131	5.165	6.573	7.283	6.461	0.532	-	2.66667	-	-
57.m00024_at	TGME49_065330	CMGC kinase, GSK family TgPK3		8.535	6.91	6.383	6.293	5.819	0.22	0.142	-	-	-
57.m00022_at	TGME49_064990	hypothetical protein, conserved		4.561	6.451	5.254	6.97	5.769	3.213	-	0.435161	0.28082	-
57.m00020_at	TGME49_064810	hypothetical protein		8.783	5.354	5.581	3.303	4.175	0.054	0.062	-	2.47525	1.96
57.m00016_at	TGME49_065340	hypothetical protein		9.099	6.639	6.444	4.005	4.82	0.101	0.086	-	3.87597	2.856
57.m00015_at	TGME49_065310	heat shock protein 40, putative		6.824	5.48	5.852	5.238	4.585	0.364	0.466	-	-	2.022
57.m00013_at	TGME49_067730	GDP-fucose transporter 1, putative		4.033	3.271	3.79	3.951	3.878	0.823	-	1.13379	-	-
57.m00009_at	TGME49_066870	major facilitator family protein, putative		8.804	5.621	5.234	3.309	4.055	0.063	0.05	-	2.00401	1.653
57.m00007_at	TGME49_065010	glutamate 5-kinase, putative		5.257	3.886	3.873	3.411	3.728	0.568	0.566	-	-	-
57.m00005_at	TGME49_067400	ribosomal protein L32, putative	RPL32	5.715	5.295	7.186	8.786	9.634	-	3.243	4.21941	0.219925	0.095
57.m00004_at	TGME49_066910	CMGC kinase		9.034	6.841	6.827	4.592	4.983	0.127	0.126	-	4.34783	3.634
57.m00003_at	TGME49_066960	tubulin beta chain		10.359	7.645	7.646	7.558	6.761	0.071	0.071	-	-	-
57.m00002_at	TGME49_066120	glutathione/thioredoxin peroxidase, putative		6.667	5.456	6.34	4.945	5.858	0.41	-	-	2.47525	-
551.m00238_at	TGME49_108080	Rhoptry kinase family protein ROP5	ROP5	4.686	8.513	7.761	6.662	5.465	19.947	9.714	-	2.68097	6.465
551.m00234_at	TGME49_108040	zinc-finger protein ZPR1, putative		5.8	4.814	4.851	4.828	4.792	0.566	0.576	-	-	-
551.m00232_at	TGME49_108010	hypothetical protein, conserved		4.281	5.278	4.786	4.927	4.38	1.574	-	-	-	-
551.m00229_at	TGME49_107850	6-phosphogluconate dehydrogenase, putative		5.502	3.946	4.939	4.233	5.017	0.5	-	1.46199	-	-
551.m00227_at	TGME49_107830	hypothetical protein		3.786	3.392	4.223	4.348	3.992	-	-	1.25628	-	-
551.m00226_at	TGME49_107820	hypothetical protein		3.974	5.167	4.775	4.669	4.604	1.632	1.343	-	-	-
551.m00225_at	TGME49_107810	hypothetical protein		3.745	3.379	3.996	5.013	4.629	-	-	-	0.668896	-
551.m00223_at	TGME49_107790	hypothetical protein		5.763	6.53	5.328	3.439	3.856	-	-	0.425713	2.05339	1.848
551.m00220_at	TGME49_107760	tubulin-tyrosine ligase family protein		4.464	5.641	5.511	5.755	4.098	1.839	1.692	-	-	1.922
551.m00022_at	TGME49_108050	hypothetical protein, conserved		7.033	5.251	5.731	5.728	5.532	0.265	0.357	-	-	-
551.m00001_at	TGME49_108020	SRS57 (= SAG3, P43)	SAG3	4.674	8.236	8.967	6.343	5	15.342	31.232	-	11.1111	26.825
55.m11056_at	TGME49_063240	hypothetical protein, conserved		7.637	4.64	4.941	5.103	5.859	0.113	0.13	-	-	0.577
55.m11050_at	TGME49_056850	hypothetical protein		2.777	4.084	3.563	3.294	3.088	1.376	-	-	-	-
55.m11049_at	TGME49_057090	NAC domain containing protein		6.847	5.727	6.512	7.601	7.578	0.419	-	-	0.383142	0.391
55.m10346_at	TGME49_062790	hypothetical protein		5.652	4.097	4.048	4.695	4.262	0.475	0.468	-	-	-
55.m10344_at	TGME49_058430	hypothetical protein, conserved		5.059	4.416	3.968	4.26	4.471	-	0.648	-	-	-
55.m10336_s_at	TGME49_055440	hypothetical protein, conserved		3.911	4.349	4.48	3.564	3.536	-	-	-	1.3245	1.333
55.m10333_at	TGME49_058440	hypothetical protein, conserved		3.897	3.556	3.539	4.061	4.175	-	-	-	-	0.837
55.m10315_at	TGME49_062930	hypothetical protein		4.805	4.306	5.563	5.483	6.526	-	-	1.85185	-	0.493
55.m10314_at	TGME49_062870	hypothetical protein, conserved		3.449	3.962	4.203	3.308	3.741	-	1.232	-	1.27226	-
55.m10312_at	TGME49_062810	hypothetical protein		5.109	5.501	5.129	3.903	3.756	-	-	-	1.63132	1.699
55.m10311_at	TGME49_062800	hypothetical protein		3.13	3.787	4.202	3.168	3.19	-	1.323	-	1.31234	1.305
55.m10309_x_at	-------	-------		4.709	4.112	3.95	4.88	5.036	-	-	-	-	0.652
55.m10309_at	-------	-------		4.222	4.271	3.757	4.589	5.057	-	-	-	0.759301	0.611
55.m10297_x_at	-------	-------		3.319	4.813	4.151	3.558	3.446	1.614	1.247	-	-	-
55.m10297_at	-------	-------		3.373	4.847	4.023	3.323	3.57	1.619	-	-	-	-
55.m10294_at	TGME49_059100	hypothetical protein		4.888	4.023	3.981	3.546	3.522	0.717	0.708	-	-	-
55.m10291_at	TGME49_058370	Rhoptry kinase family protein ROP28		4.453	6.699	5.935	3.478	6.754	4.114	2.26	-	3.02115	-
55.m10289_at	TGME49_058120	Pex2 / Pex12 amino terminal domain-containing protein		3.782	4.131	4.476	3.993	3.869	-	1.25	-	-	1.221
55.m10288_at	TGME49_058040	hypothetical protein		4.539	3.792	3.888	4.299	3.744	0.782	-	-	-	-
55.m10283_at	TGME49_055370	hypothetical protein	TgTic2	3.76	3.403	3.257	4.178	3.467	-	-	-	0.783699	0.953
55.m10280_at	TGME49_055480	thioredoxin domain-containing protein		3.14	3.949	4.14	3.715	3.318	-	1.293	-	-	-
55.m10278_at	TGME49_055980	hypothetical protein		5.022	5.261	4.896	4.167	4.047	-	-	-	1.33869	1.39
55.m10277_s_at	TGME49_056330	hypothetical protein		3.642	6.167	5.067	3.331	3.895	3.447	1.693	0.4914	1.82149	1.583
55.m10273_at	TGME49_057540	hypothetical protein		6.148	4.219	4.226	3.974	4.251	0.348	0.349	-	-	-
55.m10269_at	TGME49_057920	hypothetical protein, conserved		3.908	4.662	3.919	3.703	3.963	1.302	-	0.770416	-	-
55.m10267_at	TGME49_057940	hypothetical protein		3.391	3.728	3.809	3.747	3.723	1.086	1.109	-	-	-
55.m10265_at	TGME49_058410	hypothetical protein		7.264	8.869	8.132	7.294	6.762	4.597	-	-	-	3.499
55.m10260_at	TGME49_059290	SRS26C	SRS26C	4.165	3.37	3.249	3.066	3.477	0.807	0.786	-	-	-
55.m10256_at	TGME49_059680	hypothetical protein, conserved		4.137	4.077	4.462	4.032	3.549	-	-	-	-	1.319
55.m10255_at	TGME49_059830	diacylglycerol kinase, putative		2.98	3.624	3.477	3.459	3.212	1.158	1.117	-	-	-
55.m10254_at	TGME49_059970	hypothetical protein		7.55	5.645	5.496	5.299	5.179	0.211	0.192	-	-	-
55.m10253_at	-------	-------		3.157	3.855	4.43	3.304	3.007	-	1.425	-	1.37931	1.473
55.m10249_at	TGME49_060400	hypothetical protein		4.213	3.849	2.825	4.034	6.125	-	0.704	-	0.745712	0.249
55.m10245_at	TGME49_060880	hypothetical protein		3.361	3.403	3.41	3.936	4.282	-	-	-	-	0.783
55.m10243_s_at	TGME49_061390	hypothetical protein, conserved		3.804	3.951	3.629	3.78	3.757	-	-	0.917431	-	-
55.m10241_s_at	-------	-------		4.565	4.893	3.981	4.543	5.523	-	-	0.706215	-	0.498
55.m10238_at	TGME49_062110	hypothetical protein		3.396	4.557	5.029	3.533	3.796	-	1.761	-	1.70648	1.595
55.m10237_at	-------	-------		3.73	3.365	3.454	3.887	4.234	-	-	-	-	0.805
55.m10232_at	TGME49_063280	hypothetical protein, conserved		4.919	5.657	4.825	4.002	4.546	1.526	-	0.626566	1.3624	-
55.m10231_at	TGME49_063430	NAD binding domain of 6-phosphogluconate dehydrogenase, putative		3.595	3.305	3.601	4.808	4.006	-	-	-	0.66357	-
55.m10225_at	TGME49_064110	hypothetical protein		7.186	5.53	5.189	3.895	5.094	0.273	0.224	-	1.68919	-
55.m10224_at	TGME49_064220	hypothetical protein		4.098	3.951	4.482	3.815	3.726	-	-	-	1.24224	1.272
55.m08224_at	TGME49_062050	Rhoptry kinase family protein ROP39	ROP2L3	4.013	4.425	3.733	6.115	4.572	-	-	-	0.308833	0.76
55.m08222_at	TGME49_061590	ankyrin repeat-containing protein		5.89	5.541	4.831	4.758	4.913	-	0.536	-	-	-
55.m08219_at	TGME49_062730	Rhoptry kinase family protein ROP16	ROP16	3.794	5.89	4.533	5.784	4.248	2.703	-	0.471476	0.507614	-
55.m08217_at	TGME49_055360	hypothetical protein		9.077	6.274	6.46	3.192	4.214	0.077	0.089	-	4.80769	3.678
55.m08216_at	TGME49_055620	hypothetical protein		3.921	3.973	3.926	3.743	5.44	-	-	-	-	0.516
55.m08214_at	TGME49_056060	nucleosome assembly protein, putative		6.002	7.153	6.584	5.221	5.561	2.575	-	-	2.61097	2.131
55.m08211_at	TGME49_058160	hypothetical protein		5.819	5.795	5.174	3.591	4.106	-	-	-	1.81488	1.574
55.m08210_at	TGME49_059570	tRNA-specific adenosine deaminase, putative		9.144	8.775	8.009	6.437	6.453	-	-	-	4.08163	4.022
55.m08209_at	TGME49_059620	hypothetical protein		8.146	6.813	6.361	3.182	4.249	-	0.203	-	4.46429	3.357
55.m08207_at	TGME49_059950	carbonic anhydrase domain containing protein		3.247	3.613	4.166	4.23	3.532	-	1.274	-	-	1.193
55.m08205_at	TGME49_061600	X-prolyl aminopeptidase, putative		5.943	4.271	4.868	5.095	5.282	0.412	0.525	-	-	-
55.m08204_at	TGME49_062940	eukaryotic aspartyl protease, putative		8.686	5.689	5.84	3.24	4.533	0.073	0.081	-	2.98507	-
55.m08203_at	TGME49_062980	hypothetical protein		3.984	3.679	4.354	4.677	4.259	-	1.129	1.22699	0.880282	-
55.m08201_at	TGME49_063500	vacuolar protein sorting 26, putative		5.302	4.166	4.633	4.259	4.275	0.603	-	-	-	-
55.m08200_at	TGME49_063540	hypothetical protein		6.762	5.035	5.451	4.664	4.661	0.299	0.377	-	-	-
55.m08199_at	TGME49_063850	hypothetical protein		4.553	7.969	7.305	6.315	5.769	12.499	6.736	-	2.331	3.482
55.m08198_at	TGME49_063300	porin, putative		6.446	4.25	4.668	6.117	5.304	0.278	0.327	-	0.422297	0.727
55.m08195_at	TGME49_062500	hypothetical protein		5.23	5.778	4.884	6.575	5.697	-	-	0.594177	0.324254	0.628
55.m08191_at	TGME49_058580	Rhoptry kinase family protein ROP17	ROP17	4.86	6.962	6.394	7.458	6.728	4.338	2.693	-	0.397456	-
55.m08187_at	TGME49_056020	hypothetical protein		4.559	3.921	4.101	2.913	3.202	-	-	-	1.34228	1.26
55.m08186_at	TGME49_055910	hypothetical protein, conserved		5.376	4.857	6.039	6.152	6.817	-	-	2.05339	-	-
55.m08184_at	TGME49_055420	hypothetical protein		6.041	8.028	6.91	5.407	6.415	5.633	2.02	0.358551	3.09598	-
55.m05116_s_at	TGME49_064230	hypothetical protein		4.045	4.168	3.648	4.195	4.227	-	0.896	0.862069	0.853971	0.845
55.m05114_at	TGME49_064200	hypothetical protein		4.022	3.673	3.648	4.394	4.399	0.908	0.902	-	0.796813	0.795
55.m05111_at	TGME49_064170	hypothetical protein		7.064	4.514	4.866	3.185	4.292	0.181	0.211	-	-	-
55.m05108_at	TGME49_064150	hypothetical protein		6.58	5.349	5.429	3.401	5.461	0.414	-	-	2.1978	-
55.m05107_at	TGME49_064140	hypothetical protein		6.645	4.671	4.763	4.508	4.083	0.278	0.289	-	-	-
55.m05102_at	TGME49_064070	antigenic protein, putative		7.593	4.963	4.896	3.849	3.956	0.137	0.133	-	-	-
55.m05100_at	TGME49_064050	ubiquitin-conjugating enzyme domain-containing protein		5.08	6.541	5.454	4.09	5.294	2.719	-	0.454752	1.85874	-
55.m05099_at	TGME49_064040	hypothetical protein, conserved		5.931	3.866	4.531	6.586	7.022	0.366	0.457	-	0.27533	0.19
55.m05098_at	TGME49_064030	aminotransferase, putative		7.158	6.101	6.179	5.264	5.086	0.416	-	-	-	2.034
55.m05097_at	TGME49_064020	hypothetical protein		5.119	3.571	3.663	3.584	3.703	0.565	0.578	-	-	-
55.m05095_at	TGME49_063990	hypothetical protein		6.045	3.757	5.066	5.446	5.388	0.327	0.538	1.64204	-	-
55.m05086_at	TGME49_063750	hypothetical protein		4.412	5.87	5.155	3.954	4.715	2.191	1.402	0.639795	1.63132	-
55.m05080_at	TGME49_063690	hypothetical protein		3.573	4.589	5.166	4.806	4.249	1.379	1.816	-	-	1.495
55.m05073_at	TGME49_063600	hypothetical protein		5.776	3.988	4.84	4.11	4.324	0.423	-	-	-	-
55.m05072_at	TGME49_063590	hypothetical protein		5.432	4.221	3.949	4.798	4.817	0.568	0.522	-	-	-
55.m05070_x_at	TGME49_063570	trichohyalin, putative		3.618	3.316	3.547	5.174	4.797	-	-	-	0.544959	0.658
55.m05070_at	TGME49_063570	trichohyalin, putative		3.797	3.392	2.945	5.259	4.975	-	0.82	-	0.453926	0.528
55.m05069_at	TGME49_063560	hypothetical protein		4.15	6.358	5.518	5.944	5.748	3.461	1.899	0.548546	-	-
55.m05067_at	TGME49_063530	chaperonin CPN10, mitochondrial, putative		5.417	4.543	5.744	6.715	7.512	0.646	1.233	1.9084	0.474383	0.234
55.m05062_at	TGME49_063470	ubiquitin carboxyl-terminal hydrolase isozyme, putative		5.123	3.506	4.195	4.258	3.752	0.555	-	-	-	-
55.m05059_at	TGME49_063420	ubiquitin carboxyl-terminal hydrolase, putative		4.435	4.635	5.274	5.214	5.168	-	1.485	-	-	-
55.m05058_at	TGME49_063410	scavenger receptor protein SR2		8.877	5.537	5.448	3.395	4.366	0.055	0.052	-	2.22717	-
55.m05053_at	TGME49_063330	hypothetical protein		4.242	3.737	4.912	4.242	4.991	-	-	1.52905	-	-
55.m05052_at	TGME49_063320	hypothetical protein		8.384	6.857	6.749	6.035	5.941	0.243	0.222	-	-	-
55.m05050_at	TGME49_063290	rhomboid-like protease TgROM2		6.318	4.431	4.987	4.195	4.507	0.329	0.42	-	-	-
55.m05049_at	TGME49_063270	glycerophosphoryl diester phosphodiesterase family domain containing protein		6.834	5.038	5.732	5.131	6.136	0.281	0.425	-	-	-
55.m05032_at	TGME49_063080	hypothetical protein		6.491	4.195	5.074	6.467	6.225	0.263	0.382	1.44928	0.389408	0.472
55.m05030_at	TGME49_063060	26S proteasome non-ATPase regulatory subunit 1, putative		5.122	3.855	5.049	5.495	5.079	0.607	-	1.5873	-	-
55.m05028_at	TGME49_063040	40S ribosomal protein S16, putative	RPS16	7.273	4.669	7.15	8.168	8.52	0.16	-	5.58659	0.387597	0.276
55.m05026_at	TGME49_063010	BTB/POZ domain-containing protein		9.573	6.387	6.39	3.024	3.842	0.051	0.051	-	4.71698	3.892
55.m05025_at	TGME49_063000	hypothetical protein, conserved		4.155	5.64	5.049	4.608	4.389	2.05	1.45	-	-	-
55.m05015_at	TGME49_062860	ADP-ribosylation factor domain-containing protein		4.341	4.541	4.369	4.956	4.979	-	-	-	0.77821	0.769
55.m05014_at	TGME49_062850	hypothetical protein		3.764	3.768	3.969	4.63	4.195	-	-	-	0.792393	-
55.m05012_at	TGME49_062780	hypothetical protein		4.69	3.307	3.363	3.658	3.349	0.653	0.661	-	-	-
55.m05009_at	TGME49_062740	hypothetical protein		3.148	3.783	4.014	3.994	3.6	-	1.241	-	-	-
55.m05008_at	TGME49_062720	eukaryotic translation initiation factor 1A, putative		9.037	6.379	7.488	7.224	7.298	0.086	0.226	2.6178	-	-
55.m05007_at	TGME49_062710	ctr copper transporter domain-containing protein		4.362	4.064	3.554	5.831	5.865	-	0.788	-	0.362713	0.354
55.m05006_at	TGME49_062690	ribosomal protein L27, putative	RPL27	7.382	4.879	6.086	8.296	7.796	0.16	0.336	-	0.141965	0.229
55.m05005_at	TGME49_062680	hypothetical protein		4.146	5.059	5.027	4.147	4.38	1.462	1.438	-	1.43678	1.327
55.m05004_at	TGME49_062670	60S ribosomal protein L18a, putative	RPL18A	5.752	6.281	7.129	8.54	8.562	-	3.006	2.04082	0.265604	0.26
55.m05002_at	TGME49_062610	hypothetical protein		4.896	5.443	4.872	4.778	4.464	1.347	-	0.733676	-	-
55.m05001_at	TGME49_062600	hypothetical protein		5.307	3.98	4.375	3.778	3.695	0.567	-	-	-	-
55.m05000_at	TGME49_062560	hypothetical protein		5.276	4.371	3.952	6.039	6.345	0.657	0.573	-	0.347102	0.275
55.m04993_at	TGME49_062470	beta antigen, putative		10.35	7.982	8.071	3.552	3.732	0.098	0.107	-	18.8679	17.988
55.m04992_at	TGME49_062460	PX domain-containing protein		4.566	4.344	4.873	3.513	3.814	-	-	-	1.5873	1.47
55.m04986_at	-------	-------		3.658	3.895	4.485	4.363	4.21	-	1.296	1.21655	-	-
55.m04985_at	TGME49_062400	lipase domain-containing protein		3.618	4.844	5.41	4.703	3.48	1.526	2.065	-	-	2.135
55.m04980_at	TGME49_062160	hypothetical protein, conserved		3.732	3.821	5.238	3.62	3.283	-	1.815	1.77305	1.86916	2.021
55.m04977_at	TGME49_062140	protein phosphatase methylesterase 1, putative		4.214	5.125	4.447	4.42	3.955	1.48	-	-	-	-
55.m04975_at	TGME49_062120	hypothetical protein		4.191	5.603	4.865	4.358	4.096	1.978	-	-	-	-
55.m04971_at	TGME49_062060	protein kinase, putative		6.222	4.375	4.531	4.074	3.95	0.347	0.368	-	1.17509	1.219
55.m04970_at	TGME49_062040	eukaryotic translation initiation factor 3 subunit 11, putative		5.2	3.779	3.942	4.649	4.696	0.57	0.596	-	-	-
55.m04968_at	TGME49_062010	calmodulin, putative		3.91	5.173	4.915	4.932	4.473	1.668	1.461	-	-	-
55.m04967_at	TGME49_061990	hypothetical protein		4.3	3.491	3.493	3.835	3.544	0.793	0.794	-	-	-
55.m04964_at	TGME49_061940	hydrolase, alpha/beta fold family domain containing protein		3.317	4.073	4.268	3.331	3.089	-	-	-	-	1.365
55.m04955_at	TGME49_061740	hypothetical protein		5.269	7.826	6.837	8.599	6.536	7.718	-	-	-	-
55.m04954_at	TGME49_061730	hypothetical protein		6.654	5.104	5.044	4.873	5.208	-	0.329	-	-	-
55.m04948_at	TGME49_061670	hypothetical protein		4.677	3.667	3.823	4.209	4.16	0.715	0.745	-	-	-
55.m04944_at	TGME49_061610	hypothetical protein		4.189	3.546	4.507	3.912	3.867	-	-	1.34409	-	-
55.m04938_at	TGME49_061530	hypothetical protein		8.356	5.868	6.357	3.347	4.083	0.114	0.165	-	4.29185	3.533
55.m04935_at	TGME49_061480	phosphatidylserine synthase, putative		3.653	3.545	4.198	4.468	3.91	-	1.17	1.20192	-	-
55.m04934_at	TGME49_061460	structure specific recognition protein I, putative		6.401	3.82	4.743	5.145	5.216	0.253	0.35	1.38313	-	-
55.m04929_at	TGME49_061380	30S ribosomal protein S8, putative		6.815	4.779	4.584	4.488	5.715	0.252	0.232	-	-	0.543
55.m04927_at	TGME49_061260	jmjC domain-containing protein, conserved		3.758	4.428	5.134	4.38	4.634	-	1.703	-	-	-
55.m04926_at	TGME49_061250	histone H2A, putative		6.782	6.713	6.939	5.192	5.671	-	-	-	3.58423	2.684
55.m04923_at	TGME49_061220	transcription elongation factor SPT4, putative		5.648	4.952	4.838	4.993	6.245	-	-	-	-	0.413
55.m04919_at	TGME49_061080	hypothetical protein, conserved		4.14	6.641	5.703	4.205	5.031	4.373	2.147	-	2.10084	-
55.m04917_at	TGME49_061050	mitotic control protein dis3, putative		3.519	4.159	5.165	4.744	4.374	-	1.839	1.54083	-	-
55.m04911_at	TGME49_060870	hypothetical protein		6.133	4.072	5.153	4.897	4.305	0.336	-	-	-	-
55.m04909_at	TGME49_060830	hypothetical protein		8.312	5.472	5.969	3.32	3.951	0.092	0.128	-	3.21543	2.738
55.m04903_at	TGME49_060660	ribosomal protein L23, putative		4.275	4.83	5.128	4.283	4.268	1.251	1.452	-	1.44718	1.455
55.m04893_at	TGME49_060540	hypothetical protein	IMC14	4.871	5.488	4.82	3.83	3.808	1.402	-	0.696379	1.42857	1.436
55.m04891_at	TGME49_060510	ubiquitin thiolesterase protein, putative		5.33	4.205	4.945	3.843	4.549	0.601	-	-	1.51057	-
55.m04887_at	TGME49_060470	C2 domain-containing protein		3.87	6.261	5.792	5.543	5.381	3.488	2.473	-	-	-
55.m04883_at	TGME49_060420	HEC/Ndc80p family protein, putative		4.763	3.866	3.944	4.753	4.078	0.726	0.742	-	0.745712	-
55.m04879_at	TGME49_060370	PH domain-containing protein		7.471	5.92	6.12	5.235	6.14	0.274	0.317	-	-	-
55.m04877_at	TGME49_060320	hypothetical protein, conserved		3.854	4.695	4.749	4.595	4.729	1.341	1.373	-	-	-
55.m04872_at	TGME49_060260	60S acidic ribosomal protein P1, putative		5.471	4.039	5.907	8.761	9.338	0.524	-	2.55102	0.0793399	0.045
55.m04869_at	TGME49_060230	hypothetical protein		3.724	4.032	3.45	4.562	4.488	-	-	-	0.711744	0.733
55.m04865_at	TGME49_060190	microneme protein, putative	MIC13	5.144	9.972	8.616	4.405	6.667	67.163	17.657	0.262881	24.3902	6.051
55.m04862_at	TGME49_060160	hypothetical protein		5.115	3.826	3.973	4.236	4.914	0.604	0.63	-	-	0.698
55.m04859_at	TGME49_060030	Atypical MEK-related kinase		4.359	3.693	3.496	3.742	3.778	0.816	0.778	-	-	-
55.m04855_at	TGME49_059990	SAC3/GANP domain-containing protein		4.861	5.434	5.241	5.278	4.909	1.362	1.217	-	-	1.189
55.m04854_at	TGME49_059980	DnaJ domain-containing protein		5.221	4.414	4.073	3.884	4.181	-	0.613	-	-	-
55.m04851_at	TGME49_059910	hypothetical protein		4.378	7.809	6.013	3.768	4.353	11.49	2.459	0.213995	2.97619	2.481
55.m04850_at	TGME49_059900	hypothetical protein, conserved		4.074	10.283	9.046	3.064	3.637	143.092	42.056	0.293945	55.5556	47.488
55.m04848_at	TGME49_059880	hypothetical protein		4.362	7.014	6.585	6.343	5.873	5.585	3.869	-	-	-
55.m04843_at	TGME49_059700	hypothetical protein		4.796	5.503	5.241	5.928	6.067	1.465	1.254	-	0.643915	0.582
55.m04840_at	TGME49_059670	von Willebrand factor type A domain-containing protein		4.456	8.843	6.7	3.561	4.256	30.213	4.113	0.136147	5.40541	4.422
55.m04836_at	TGME49_059640	nucleoporin, putative		6.33	4.639	4.849	4.703	4.967	0.354	0.389	-	-	-
55.m04833_at	TGME49_059560	endonuclease/exonuclease/phosphatase domain-containing protein		4.634	4.102	4.856	4.111	4.337	0.823	-	1.34048	1.3369	1.239
55.m04830_at	TGME49_059520	hypothetical protein		5.401	3.867	4.347	5.249	6.24	0.52	0.605	-	0.660939	0.339
55.m04824_at	TGME49_059250	ATP-dependent DNA helicase, putative		6.282	4.39	4.502	4.361	4.66	0.333	0.348	-	-	-
55.m04821_at	TGME49_059220	ATP-dependent nucleolar RNA helicase, putative		3.326	3.202	3.183	3.507	3.232	-	-	-	0.928505	-
55.m04820_at	TGME49_059210	hypothetical protein		3.56	3.229	4.204	4.211	3.867	-	1.2	1.29534	-	-
55.m04811_at	TGME49_059080	hypothetical protein		3.404	4.139	4.151	3.975	3.633	1.219	1.223	-	-	-
55.m04808_at	TGME49_059010	vacuoloar ATP synthase subunit D, putative		5.666	4.41	4.569	4.764	4.865	0.524	-	-	-	-
55.m04800_at	TGME49_058940	acylphosphatase, putative		4.855	6.032	5.768	5.888	7.075	2.044	-	-	-	0.353
55.m04798_at	TGME49_058920	hypothetical protein		5.708	5.088	4.155	4.291	4.897	-	0.466	-	-	-
55.m04797_at	TGME49_058910	hypothetical protein		9.302	6.602	7.019	3.409	4.048	0.08	0.114	-	7.35294	6.229
55.m04796_at	TGME49_058900	hypothetical protein		5.792	4.974	4.728	4.045	4.853	0.615	0.548	-	-	-
55.m04795_at	TGME49_058890	hypothetical protein		3.855	5.633	5.263	3.669	3.841	2.232	1.781	-	1.87266	1.788
55.m04789_at	TGME49_058810	SRS27B	SRS27B	4.254	7.89	6.432	3.525	4.506	12.959	3.547	0.273748	4.36681	3.234
55.m04788_at	TGME49_058800	Rhoptry kinase family protein ROP31	ROP2L9	3.347	5.214	4.287	4.093	3.746	1.966	1.297	0.660066	-	-
55.m04782_at	TGME49_058720	ubiquitin-like protein 5, putative		7.073	7.11	7.75	6.348	7.783	-	-	-	3.42466	-
55.m04779_at	TGME49_058680	TATA-box binding protein, putative		3.216	3.644	3.831	4.336	3.295	-	1.161	-	-	-
55.m04773_at	TGME49_058620	hypothetical protein		3.972	5.461	4.974	4.064	4.344	1.936	-	-	-	-
55.m04772_at	TGME49_058610	RNA recognition motif-containing protein		4.548	3.983	4.908	5.126	4.727	0.823	-	1.4245	-	-
55.m04770_at	TGME49_058560	hypothetical protein		4.597	4.792	4.515	4.316	5.439	-	-	-	-	0.63
55.m04769_at	TGME49_058550	SRS28 (= SporoSAG)	SRS28	5.725	10.201	9.457	4.47	4.068	59.269	28.339	-	55.5556	63.177
55.m04768_at	TGME49_058540	hypothetical protein		4.714	5.77	6.969	7.178	6.289	-	4.664	-	-	-
55.m04764_at	TGME49_058510	cAMP-specific phosphodiesterase, putative		5.653	5.174	5.058	3.695	6.057	-	-	-	1.66389	0.531
55.m04763_at	TGME49_058500	hypothetical protein		5.608	4.388	4.94	4.766	4.6	0.54	-	-	-	-
55.m04760_at	TGME49_058470	hypothetical protein		5.045	8.85	9.07	7.912	7.084	23.377	29.007	-	-	6.579
55.m04759_at	TGME49_058460	hypothetical protein		4.767	7.373	7.388	6.335	5.107	6.541	6.632	-	-	5.614
55.m04756_at	TGME49_058400	LCCL domain-containing protein		8.784	6.039	5.649	3.445	4.203	0.085	0.065	-	2.5	2.03
55.m04748_at	TGME49_058230	Rhoptry kinase family protein ROP20		3.978	4.583	3.407	4.963	5.768	-	-	0.698812	0.588582	0.366
55.m04747_at	TGME49_058210	DNA-directed RNA polymerase II subunit RPB2, putative		7.011	6.254	6.587	5.599	5.798	-	-	-	2.08333	-
55.m04746_at	TGME49_058200	glutamic acid-rich protein, putative		3.573	7.201	6.193	3.414	4.057	8.335	3.576	0.429	3.71747	3.134
55.m04744_at	TGME49_058170	hypothetical protein		4.703	4.187	5.645	4.906	5.243	-	1.672	2.03666	-	-
55.m04742_at	TGME49_058130	Ras family domain-containing protein		6.774	4.239	5.883	5.085	4.722	0.211	-	2.35294	-	-
55.m04737_at	TGME49_058070	signal recognition particle, putative		4.33	4.743	4.799	4.627	4.001	-	-	-	-	1.347
55.m04728_at	TGME49_057980	hypothetical protein		4.188	3.677	3.577	4.117	4.02	0.863	0.841	-	0.860585	-
55.m04727_at	TGME49_057970	hypothetical protein		3.2	2.991	5.043	3.355	5.097	-	1.854	1.94175	1.79211	-
55.m04726_at	TGME49_057960	mannose-1-phosphate guanylyltransferase, putative		5.956	3.858	4.299	4.24	4.105	0.359	0.412	-	-	-
55.m04725_x_at	-------	-------		5.934	4.231	4.651	3.036	3.199	0.409	0.48	-	1.6	1.543
55.m04724_s_at	-------	-------		4.979	4.079	3.809	3.913	4.088	-	0.645	-	-	-
55.m04723_at	TGME49_057800	hypothetical protein, conserved		3.346	3.638	3.151	3.515	3.265	-	-	0.893655	-	-
55.m04719_at	TGME49_057760	hypothetical protein		5.311	3.997	3.88	3.623	3.759	0.569	0.55	-	-	-
55.m04716_at	TGME49_057720	phospholipid-transporting P-type ATPase, putative		4.918	5.379	5.179	3.743	4.492	-	-	-	1.75131	-
55.m04705_at	TGME49_057560	WD domain, G-beta repeat-containing protein		5.297	4.765	5.439	4.184	4.601	-	-	-	1.78891	1.533
55.m04702_at	TGME49_057530	hypothetical protein, conserved		3.945	3.825	3.553	4.611	5.729	-	-	-	-	0.389
55.m04697_at	TGME49_057480	succinate-semialdehyde dehydrogenase, putative		7.693	5.386	5.439	4.48	4.643	0.157	0.162	-	-	-
55.m04696_at	TGME49_057470	myosin IJ heavy chain, putative		5.37	4.544	4.219	4.677	4.318	-	0.59	-	-	-
55.m04695_at	TGME49_057440	hypothetical protein		3.817	4.035	5.046	4.741	5.427	-	1.6	1.50376	-	-
55.m04692_at	TGME49_057390	GTP-binding conserved hypothetical domain-containing protein		3.949	4.741	4.949	3.739	3.862	1.332	1.468	-	1.55521	1.505
55.m04691_at	TGME49_057380	hypothetical protein		9.017	9.572	8.823	7.348	7.056	-	-	-	4.06504	5.294
55.m04690_at	TGME49_057370	hypothetical protein		3.681	4.575	4.368	4.246	3.407	1.335	-	-	-	1.317
55.m04687_at	TGME49_057310	nuclear movement domain-containing protein		5.912	5.679	5.082	4.186	4.36	-	0.597	-	1.45985	-
55.m04686_at	TGME49_057300	hypothetical protein		4.149	5.339	4.962	4.251	3.439	1.704	1.39	-	1.34409	1.686
55.m04685_at	TGME49_057290	tRNA 2' phosphotransferase, putative		3.559	4.072	4.474	3.471	3.272	-	1.322	-	1.34953	1.413
55.m04683_at	TGME49_057180	DNA repair protein Rad50, putative		5.501	4.072	4.601	4.733	4.598	0.519	0.628	-	-	-
55.m04681_at	TGME49_057160	hypothetical protein		8.673	6.738	7.205	6.906	7.532	0.166	0.25	1.50602	-	-
55.m04678_at	TGME49_057130	zinc finger (CCCH type) protein, putative		5.543	4.486	4.988	3.7	3.379	-	-	-	-	1.732
55.m04677_at	TGME49_057120	glucose transporter, putative		3.93	3.669	3.568	5.091	4.496	-	-	-	0.572738	0.752
55.m04676_at	TGME49_057110	hypothetical protein		3.52	3.616	3.171	4.379	3.755	-	-	-	0.71736	-
55.m04675_at	TGME49_057100	transcription factor BTF3, putative		4.536	3.827	4.484	4.711	4.705	0.791	-	-	-	-
55.m04673_at	TGME49_057070	major ampullate spidroin 2		4.15	5.373	4.91	4.511	4.396	1.738	1.355	-	-	-
55.m04672_at	TGME49_057060	translation initiation factor SUI1 domain-containing protein		4.737	5.293	4.802	4.194	3.919	-	-	-	-	1.381
55.m04670_at	TGME49_057040	hypothetical protein, conserved		6.532	6.143	5.991	5.496	5.265	-	-	-	-	1.603
55.m04669_at	TGME49_057020	hypothetical protein		6.387	4.681	5.334	4.945	5.156	0.344	0.48	1.39276	-	-
55.m04667_at	-------	-------		7.913	5.699	5.706	3.37	3.788	0.156	0.156	-	2.6455	2.386
55.m04666_at	TGME49_057000	solute carrier family 13, putative		6.624	5.14	4.622	3.946	5.038	0.354	0.277	-	-	-
55.m04664_at	TGME49_056980	glycerol-3-phosphate acyltransferase, putative		3.763	4.59	4.508	3.684	3.693	1.315	1.272	-	1.2987	1.296
55.m04663_at	TGME49_056970	vacuolar ATP synthase catalytic subunit A, putative		7.127	5.447	5.469	5.461	5.552	0.274	0.277	-	-	-
55.m04660_at	TGME49_056920	1-phosphatidylinositol-4-phosphate 5-kinase, putative		4.36	3.475	3.907	4.127	4.05	0.774	-	-	-	-
55.m04656_at	TGME49_056880	hypothetical protein		4.436	4.405	4.631	3.656	3.524	-	-	-	-	1.42
55.m04651_at	TGME49_056790	hypothetical protein		4.132	8.613	7.062	4.123	3.974	27.037	6.302	0.2331	6.32911	6.615
55.m04649_at	TGME49_056770	ATP-dependent helicase, putaive		6.088	5.884	6.345	6.092	6.582	-	-	1.41243	-	-
55.m04647_s_at	TGME49_056220	hypothetical protein		4.765	4.125	3.492	3.889	4.41	-	0.659	-	-	-
55.m04646_at	TGME49_056100	hypothetical protein		4.749	4.622	4.114	4.276	4.762	-	0.786	0.830565	-	0.782
55.m04638_at	TGME49_055940	CSL zinc finger domain protein		3.311	3.489	4.487	3.244	3.501	-	1.408	1.35135	1.42857	1.347
55.m04631_at	TGME49_055740	hypothetical protein		4.207	5.823	5.101	4.818	6.39	2.28	1.465	-	-	0.42
55.m04630_at	TGME49_055710	ULK kinase		3.405	6.317	5.421	3.471	3.551	4.097	2.187	0.533903	2.15517	2.113
55.m04629_at	TGME49_055700	hypothetical protein		4.943	3.906	3.656	5.134	4.769	0.675	0.631	-	0.572082	0.685
55.m04627_at	TGME49_055660	hypothetical protein		10.299	7.261	8.301	6.102	5.126	0.053	0.14	-	6.99301	13.14
55.m04625_at	TGME49_055640	hypothetical protein		5.477	5.941	5.33	5.062	5.028	-	-	0.671141	-	-
55.m04621_at	TGME49_055500	hypothetical protein		3.49	4.812	4.61	3.449	3.75	1.551	1.419	-	1.43266	-
55.m04618_at	TGME49_055460	EGF-like domain-containing protein		3.842	7.128	4.871	3.099	4.869	7.283	1.457	0.20012	1.74216	-
55.m04614_at	TGME49_055390	hypothetical protein		3.366	3.532	4.053	4.075	3.926	-	1.197	-	-	-
55.m04612_at	TGME49_055350	hypothetical protein		3.827	4.552	4.384	3.843	4.135	1.273	1.193	-	1.18765	-
55.m04610_at	TGME49_055330	hypothetical protein		5.397	4.744	4.467	3.849	4.702	-	0.634	-	-	-
55.m04609_at	TGME49_055320	hypothetical protein, conserved		3.612	3.246	3.519	4.599	5.471	-	-	-	-	0.455
55.m04605_at	TGME49_055250	NOL1/NOP2/sun family domain-containing protein		4.678	4.468	4.343	4.887	4.983	-	-	-	0.796813	0.761
55.m04602_at	TGME49_055220	hypothetical protein	AP2VIIb-3	3.657	3.737	3.617	4.867	5.025	-	-	-	-	0.6
55.m04600_at	TGME49_055200	hypothetical protein		3.926	6.042	4.888	3.459	3.596	2.909	1.435	0.49334	1.61812	1.566
55.m04597_at	TGME49_055170	hypothetical protein		5.826	4.071	4.608	4.477	4.701	0.419	-	-	-	-
55.m00281_at	TGME49_061540	DNA-directed RNA polymerases I and III subunit RPAC2, putative		4.087	5.316	5.173	5.613	6.228	1.715	1.582	-	-	0.496
55.m00280_at	TGME49_061570	60S ribosomal protein L7a, putative	RPL7A	4.489	2.971	3.18	8.537	7.974	0.659	0.689	-	0.0311439	0.054
55.m00279_at	TGME49_059630	hypothetical protein, conserved		8.099	9.197	8.558	7.143	8.032	2.91	-	-	3.78788	-
55.m00278_at	TGME49_060500	hypothetical protein, conserved		5.223	5.501	4.986	5.947	5.973	-	-	-	0.554631	0.544
55.m00277_at	TGME49_060180	hypothetical protein, conserved		6.799	5.163	5.759	6.068	6.374	0.31	0.446	-	-	-
55.m00270_at	TGME49_057080	cAMP-specific 3',5'-cyclic phosphodiesterase, putative		3.512	4.178	3.71	4.137	3.824	1.203	-	0.8726	0.884173	-
55.m00269_at	TGME49_057350	eukaryotic translation intiation factor, putative		3.525	4.856	5.189	4.46	3.42	1.57	1.86	-	1.40252	1.907
55.m00267_at	TGME49_058060	hypothetical protein, conserved		5.424	4.213	4.41	4.788	4.777	0.57	0.611	-	-	-
55.m00255_at	TGME49_060680	DNA primase small subunit, putative		5.285	3.387	3.87	4.704	4.77	0.493	0.557	1.12867	0.746269	0.725
55.m00252_at	TGME49_061210	26S proteasome non-ATPase regulatory subunit, putative		4.632	4.001	4.786	5.399	5.124	0.799	-	1.33869	0.724113	-
55.m00251_at	TGME49_061410	hypothetical protein		5.901	4.583	4.817	5.686	4.791	0.477	0.528	-	0.612745	-
55.m00250_at	TGME49_061440	armadillo/beta-catenin-like repeat-containing protein		3.699	4.991	4.449	4.52	4.185	1.605	1.265	-	-	-
55.m00245_at	TGME49_061630	hypothetical protein		8.377	5.859	5.832	4.131	4.747	0.111	0.109	-	2.35294	-
55.m00244_at	TGME49_061710	ankyrin repeat-containing protein		6.038	6.66	5.865	5.243	5.808	1.635	-	0.539957	1.48368	-
55.m00242_at	TGME49_062090	hypothetical protein		8.084	5.578	5.556	3.396	3.704	0.122	0.121	-	2.38095	2.212
55.m00241_at	TGME49_062620	Gbp1p protein, putative		5.526	3.44	4.409	6.251	6.697	0.432	0.573	1.32626	0.343761	0.239
55.m00240_at	TGME49_062640	hypothetical protein		5.986	3.017	4.608	6.608	6.853	0.288	0.454	1.57729	0.27894	0.227
55.m00239_at	TGME49_062890	hypothetical protein		8.269	5.522	5.984	3.85	4.544	0.099	0.135	-	2.849	2.259
55.m00236_at	TGME49_062960	hypothetical protein		3.875	3.397	4.752	4.863	5.357	0.887	1.367	1.54321	-	0.731
55.m00233_at	TGME49_063070	CMGC kinase, CK2 family		4.31	3.894	4.452	5.984	6.125	-	-	1.20192	0.426985	0.385
55.m00229_at	TGME49_063310	hypothetical protein		5.708	5.815	4.945	5.133	5.851	-	0.642	0.596659	-	0.582
55.m00227_s_at	TGME49_063390	hypothetical protein		6.83	5.097	6.598	5.57	4.883	0.291	-	2.82486	-	3.145
55.m00224_at	TGME49_063520	hypothetical protein, conserved		4.216	6.895	5.995	6.258	4.709	5.296	2.569	0.484966	-	2.125
55.m00223_at	TGME49_063550	mitochondrial 39S ribosomal protein L47 domain-containing protein		4.508	7.393	6.761	6.017	6.443	7.43	4.245	0.571429	1.80832	-
55.m00221_at	TGME49_063700	40s ribosomal protein S14, putative		6.866	4.831	6.405	7.437	6.841	0.247	-	2.75482	0.408831	-
55.m00219_at	TGME49_063860	hypothetical protein		5.12	3.784	4.906	4.91	4.661	0.596	-	1.50602	-	-
55.m00216_at	TGME49_064090	hypothetical protein		4.778	4.161	4.003	4.178	4.379	-	0.75	-	-	-
55.m00212_at	TGME49_064130	hypothetical protein, conserved		6.681	4.743	5.722	4.948	4.943	0.278	0.481	1.7301	1.56986	1.575
55.m00203_at	TGME49_063710	sterol O-acyltransferase, putative		3.634	3.48	4.41	4.06	3.912	-	1.267	1.31579	-	-
55.m00201_at	TGME49_063630	hypothetical protein		7.453	4.263	5.369	7.112	7.337	0.116	0.194	1.66945	0.26476	0.216
55.m00189_at	TGME49_063050	60S ribosomal protein L13, putative	RPL13	8.02	5.676	7.468	8.198	6.586	0.139	0.596	4.31034	0.502513	2.172
55.m00178_at	TGME49_062450	hypothetical protein		3.807	3.542	4.429	4.056	4.068	0.935	1.22	1.30548	1.13507	1.131
55.m00171_at	TGME49_062100	TPR domain-containing protein		5.792	4.071	4.686	5.285	5.287	0.429	0.538	-	-	-
55.m00169_at	TGME49_062070	ribosomal RNA assembly protein, putative		6.621	4.436	4.805	4.83	5.23	0.258	0.301	-	-	-
55.m00168_at	TGME49_061950	ATP synthase beta chain, putative		3.86	3.49	3.068	5.677	4.173	-	0.828	-	0.36062	0.753
55.m00167_at	TGME49_061750	hypothetical protein		6.635	5.864	5.517	5.674	5.951	-	0.438	-	-	-
55.m00162_at	TGME49_061650	hypothetical protein		4.661	2.934	2.769	4.677	6.449	0.609	0.587	-	0.58309	0.191
55.m00160_at	TGME49_061560	TBPIP domain-containing protein		9.173	5.87	5.793	3.297	4.46	0.052	0.049	-	2.849	2.04
55.m00159_at	TGME49_061520	nucleolar GTP-binding protein, putative		4.243	3.79	4.256	4.985	5.037	-	-	-	0.73692	0.718
55.m00157_at	TGME49_061400	hypothetical protein		4.003	3.144	3.097	4.645	3.785	-	-	-	0.635324	-
55.m00146_at	TGME49_061010	26S protease regulatory subunit 8, putative		6.809	5.592	5.683	5.762	5.32	0.396	0.42	-	-	-
55.m00139_at	TGME49_060440	46 kDa FK506-binding nuclear protein, putative		3.974	3.33	3.615	6.103	6.899	-	-	-	0.30248	0.158
55.m00133_at	TGME49_060200	ATP-dependent RNA helicase, putative		4.776	5.087	4.849	4.877	5.783	-	-	-	-	0.582
55.m00120_at	TGME49_059590	hypothetical protein		9.403	6.706	6.786	3.265	3.848	0.079	0.084	-	6.21118	5.392
55.m00118_at	TGME49_059260	cell division protein, putative		3.992	3.3	3.317	6.117	5.717	-	-	-	0.279018	0.371
55.m00116_at	TGME49_059240	40S ribosomal protein S21, putative	RPS21	5.857	4.333	5.066	8.925	9.576	-	-	-	0.0401832	0.021
55.m00107_at	TGME49_058970	hypothetical protein		3.892	3.892	3.516	4.068	4.369	-	-	-	-	0.779
55.m00106_at	TGME49_058930	peptidyl-prolyl cis-trans isomerase NIMA-interacting 1, putative		3.615	4.222	3.638	4.361	5.032	-	-	-	-	0.601
55.m00100_at	TGME49_058790	zinc finger (C3HC4 type RING finger) protein, putative		3.982	3.479	3.819	3.582	3.418	0.876	-	-	-	-
55.m00099_at	TGME49_058780	OTU-like cysteine protease domain-containing protein		3.643	5.151	4.8	5.069	4.533	1.77	1.486	-	-	-
55.m00097_at	TGME49_058740	eukaryotic translation initiation factor 2A, putative		4.003	4.3	4.863	4.242	4.054	-	1.387	1.25945	1.28535	1.365
55.m00092_at	TGME49_058660	rhoptry protein 6	ROP6	4.773	6.999	6.255	6.896	6.06	4.664	2.512	-	-	-
55.m00081_at	TGME49_058150	proteasome subunit alpha type 7, putative		4.262	3.915	3.879	4.846	4.835	-	-	-	0.701262	0.705
55.m00066_at	TGME49_057460	hypothetical protein		8.904	6.217	6.034	3.605	4.322	0.087	0.076	-	3.14465	-
55.m00050_at	TGME49_056040	LCCL domain-containing protein		8.911	5.914	6.084	3.444	3.81	0.069	0.078	-	3.40136	3.099
55.m00047_at	TGME49_056010	hypothetical protein, conserved		7.059	5.332	6.002	5.385	5.934	0.272	0.422	-	-	-
55.m00043_at	TGME49_055900	hypothetical protein, conserved		7.476	7.242	6.569	5.494	6.319	-	0.451	0.558036	2.19298	-
55.m00033_at	TGME49_055380	hypothetical protein		10.443	7.942	7.954	3.238	3.628	0.086	0.087	-	18.1818	16.524
55.m00021_at	TGME49_057680	myosin light chain TgMLC1		6.905	8.928	7.837	7.333	6.154	6.698	-	0.348918	-	4.319
55.m00020_at	TGME49_063180	myosin D, putative		3.708	6.016	4.992	4.663	4.321	3.028	1.602	0.529101	-	-
55.m00019_at	TGME49_064080	acyl carrier protein		3.914	3.386	2.794	6.058	5.212	-	-	-	0.259808	0.451
55.m00018_at	TGME49_061060	putative diphthamide synthesis domain-containing protein		3.462	3.819	4.531	3.793	4.1	-	1.384	-	-	-
55.m00017_at	TGME49_060630	DnaJ domain-containing protein		4.453	3.735	4.251	5.188	4.547	0.797	-	-	0.661376	-
55.m00015_at	TGME49_063090	14-3-3 protein, putative		6.948	5.706	5.66	7.576	7.074	0.378	0.367	-	0.20816	0.329
55.m00014_at	TGME49_061780	microneme protein 7	MIC7	5.655	6.465	6.735	6.288	5.503	1.819	2.275	-	-	2.508
55.m00013_at	TGME49_061240	histone H3		5.335	5.785	6.357	4.289	5.61	-	-	-	3.30033	-
55.m00011_at	TGME49_059550	hydroxymethyldihydropterin pyrophosphokinase-dihydropteroate synthase		4.063	4.619	4.805	4.382	4.252	-	1.325	-	-	-
55.m00009_at	TGME49_059020	bradyzoite antigen, putative	BAG1	5.101	3.776	3.569	6.231	10.029	-	0.57	-	0.271297	0.008
55.m00008_at	TGME49_058770	UDP-N-acetyl-D-galactosamine:polypeptide N-acetylgalactosaminyltransferase T2		4.028	3.311	3.443	4.011	3.66	0.832	-	-	-	-
55.m00007_at	TGME49_056760	pyruvate kinase, putative		8.247	6.52	6.646	5.788	6.315	0.209	0.232	-	-	-
55.m00006_at	TGME49_056000	endoplasmic reticulum retention receptor, putative		8.116	7.684	7.165	6.227	6.524	-	0.413	-	2.1978	-
55.m00005_at	TGME49_055260	apical membrane antigen 1, putative	AMA1	4.767	7.513	7.321	7.11	6.144	7.439	6.239	-	-	2.696
55.m00002_at	TGME49_055190	myosin C		4.099	6.37	4.929	5.677	5.703	3.552	1.39	0.391236	0.649773	0.639
547.m00145_at	TGME49_107600	hypothetical protein		3.827	3.868	3.795	4.215	4.566	-	-	-	-	0.775
547.m00144_at	TGME49_107640	CMGC kinase, CK2 family		8.584	5.86	6.059	3.571	3.691	0.091	0.105	-	3.23625	3.139
547.m00089_at	TGME49_107650	uracil-DNA glycosylase, putative		6.463	5.151	4.638	4.487	5.523	0.407	0.318	-	-	0.629
547.m00087_at	TGME49_107610	elongation factor TS, putative		4.967	4.219	4.775	4.513	5.014	0.734	-	-	-	-
547.m00082_at	TGME49_107570	glycerol-3-phosphate dehydrogenase, putative		4.076	5.038	4.94	5.249	5.412	1.478	1.407	-	-	0.773
542.m00409_at	TGME49_107260	hypothetical protein, conserved		3.496	3.833	4.631	5.004	5.085	-	1.43	1.31234	-	-
542.m00405_at	TGME49_106990	hypothetical protein, conserved		3.941	3.767	3.628	4.107	4.336	-	-	-	-	0.81
542.m00334_at	TGME49_106900	NOL1/NOP2/sun family protein		5.094	4.825	4.277	4.531	4.665	-	0.702	0.801925	-	-
542.m00226_at	TGME49_107020	hypothetical protein, conserved		4.858	5.613	4.851	5.109	6.132	-	-	-	-	0.453
542.m00221_at	TGME49_106960	phenylalanyl-tRNA synthetase beta chain, putative		5.36	3.417	4.801	5.245	5.535	0.475	-	1.56986	-	-
542.m00219_at	TGME49_106920	hypothetical protein		3.793	6.166	5.546	4.59	4.857	3.312	2.147	-	-	-
542.m00002_at	TGME49_107040	AROM polypeptide/ shikimate-quinate 5-dehydrogenase		4.391	7.12	6.054	5.546	5.502	6.07	2.522	0.415455	-	-
542.m00001_at	TGME49_106930	proteasome subunit beta type 7, putative		5.224	4.369	4.756	5.281	4.854	0.676	-	-	-	-
541.m02517_at	TGME49_104940	hypothetical protein, conserved		3.974	2.952	2.891	4.004	6.347	0.781	0.771	-	0.763942	0.213
541.m02516_at	TGME49_104920	hypothetical protein, conserved		4.054	4.161	3.599	3.923	4.526	-	-	-	-	0.748
541.m02513_at	-------	-------		3.322	3.117	3.003	3.095	3.023	-	0.932	-	-	-
541.m02068_at	TGME49_106640	vesicle transport v-SNARE domain-containing protein		7.682	4.764	5.446	5.003	5.21	0.115	0.165	-	-	-
541.m02064_at	TGME49_106330	hypothetical protein, conserved		4.286	6.003	5.154	4.547	4.154	2.523	1.467	0.581395	-	1.533
541.m02062_at	TGME49_105950	hypothetical protein		4.646	4.454	4.24	4.549	5.182	-	-	-	-	0.661
541.m02060_at	TGME49_104950	hypothetical protein		4.691	5.274	5.795	6.75	6.789	-	1.859	-	-	-
541.m02059_at	TGME49_105000	hypothetical protein		8.563	6.354	6.635	3.224	4.495	0.135	-	-	5.52486	3.837
541.m02058_at	TGME49_105290	vacuolar ATP synthase subunit E, putative		3.815	4.523	4.214	3.737	4.37	1.262	-	-	-	-
541.m02054_at	TGME49_106270	hypothetical protein		5.464	9.696	9.094	5.457	7.611	42.469	23.438	-	23.8095	4.169
541.m02048_at	TGME49_106680	hypothetical protein		4.433	3.34	3.954	3.789	3.551	0.73	-	-	-	-
541.m02044_s_at	TGME49_106360	hypothetical protein		4.671	4.884	4.568	5.197	4.437	-	-	-	0.740741	-
541.m02042_at	TGME49_105490	programmed cell death protein, putative		5.773	5.995	5.853	4.045	4.91	-	-	-	2.45098	1.751
541.m02039_at	TGME49_105160	histone H2B, putative		5.675	5.598	6.185	3.775	4.793	-	-	-	3.37838	-
541.m02038_at	TGME49_105090	hypothetical protein		4.518	6.448	6.599	6.17	6.187	3.261	3.69	-	-	-
541.m02037_at	TGME49_104930	hypothetical protein		3.667	3.452	3.123	4.036	5.022	-	-	-	0.795545	0.536
541.m01250_at	TGME49_106670	hypothetical protein		7.547	7.021	6.643	6.382	6.24	-	0.449	-	-	-
541.m01247_at	TGME49_106620	platelet binding protein GspB, putative	AP2IX-9	3.683	3.778	3.264	3.592	4.175	-	-	-	-	0.786
541.m01246_at	TGME49_106590	hypothetical protein		6.508	5.592	5.473	4.531	4.777	0.51	0.473	-	1.61031	1.451
541.m01245_at	TGME49_106560	hypothetical protein		5.296	3.901	5.222	4.252	4.5	0.558	-	1.71821	1.54083	1.407
541.m01244_at	TGME49_106550	4-diphosphocytidyl-2-C-methyl-D-erythritol kinase, putative		4.332	4.183	3.833	4.495	4.196	-	-	-	0.805153	-
541.m01241_at	TGME49_106490	hypothetical protein		3.867	5.305	4.589	4.618	4.061	1.818	1.278	0.702741	-	-
541.m01238_at	-------	-------		4.78	7.341	7.099	3.584	8.88	6.316	5.08	-	7.57576	-
541.m01237_at	TGME49_106450	short chain dehydrogenase family protein, putative		4.585	8.754	7.472	3.605	5.361	26.317	7.746	0.294291	10.6383	5.26
541.m01235_at	TGME49_106430	hypothetical protein		6.655	4.086	5.001	5.197	4.751	0.222	0.321	-	-	-
541.m01234_at	TGME49_106390	hypothetical protein		6.08	6.156	6.16	6.521	6.69	-	-	-	-	0.653
541.m01233_at	TGME49_106380	U1 small nuclear ribonucleoprotein, putative		6.05	5.292	4.995	5.077	4.664	-	0.517	-	-	-
541.m01230_at	TGME49_106340	dynein gamma chain, flagellar outer arm, putative		4.971	4.367	4.243	4.107	4.248	0.772	0.739	-	-	-
541.m01227_at	TGME49_106310	structural maintenance of chromosome domain-containing protein		5.011	3.718	3.505	3.62	3.977	0.62	0.588	-	-	-
541.m01224_at	TGME49_106280	hypothetical protein		4.481	3.659	4.969	5.803	6.675	0.773	1.24	1.60514	0.608643	0.311
541.m01218_at	TGME49_106210	hypothetical protein		4.084	4.301	4.453	4.936	4.829	-	1.136	-	0.81103	0.853
541.m01212_at	TGME49_106050	hypothetical protein		7.744	5.82	6.312	3.152	4.109	0.198	-	-	4.31034	3.382
541.m01207_at	TGME49_105980	dihydrolipoyl dehydrogenase protein, putative		4.949	3.942	3.991	5.028	4.488	0.68	0.689	-	0.662691	-
541.m01203_at	TGME49_105930	hypothetical protein		4.526	5.831	5.143	3.942	4.416	2.041	1.333	0.653168	1.62602	1.391
541.m01201_at	TGME49_105910	3-mercaptopyruvate sulfurtransferase, putative		5.938	4.038	4.328	3.735	3.817	0.383	0.422	-	-	-
541.m01198_at	TGME49_105870	dolichyl-diphosphooligosaccharide--protein glycotransferase, putative		6.759	5.411	5.351	4.649	5.208	0.369	0.356	-	1.4245	-
541.m01195_at	TGME49_105820	calcyclin binding protein, putative		5.068	4.297	5.659	5.139	6.116	-	-	1.9802	-	-
541.m01193_at	TGME49_105800	hypothetical protein, conserved		5.389	4.566	5.582	4.855	5.53	-	-	1.70068	-	-
541.m01191_at	TGME49_105780	exoribonuclease, putative		4.614	3.945	3.985	4.121	3.77	0.792	0.801	-	-	-
541.m01189_at	TGME49_105760	hypothetical protein		3.816	3.433	3.242	4.071	3.638	-	-	-	0.808407	-
541.m01185_at	TGME49_105590	ABC transporter, putative		3.734	4.302	3.723	4.503	4.079	-	-	-	0.779423	-
541.m01184_at	TGME49_105580	ankyrin repeat-containing protein		4.244	4.726	4.373	3.282	3.383	-	-	-	1.35685	1.327
541.m01183_at	TGME49_105570	hypothetical protein		4.763	3.338	3.59	3.415	3.433	0.637	0.676	-	-	-
541.m01181_at	TGME49_105540	hypothetical protein		6.397	7.095	6.334	4.947	5.113	-	-	-	2.46305	2.261
541.m01178_at	TGME49_105480	elongator complex protein 3, putative		4.657	5.18	4.9	4.263	4.781	1.289	1.116	0.865801	1.2987	-
541.m01176_at	TGME49_105470	hypothetical protein		6.806	5.044	5.352	4.236	4.796	0.289	-	-	-	-
541.m01173_at	TGME49_105450	acetyltransferase domain-containing protein		6.103	5.497	4.931	4.747	4.369	0.659	0.481	0.73046	-	1.27
541.m01168_at	TGME49_105310	DNA excision repair protein, putative		5.176	4.749	4.047	5.309	5.483	-	0.623	-	0.578369	0.521
541.m01167_at	TGME49_105280	hypothetical protein		4.383	6.587	5.98	3.666	4.322	3.846	2.396	-	2.98507	2.45
541.m01166_at	TGME49_105270	hypothetical protein		3.416	5.201	4.272	5.073	4.147	1.921	-	-	-	-
541.m01165_at	TGME49_105260	acylglycerol lipase, putative		3.777	5.075	4.09	3.682	4.067	1.642	-	-	-	-
541.m01163_at	TGME49_105240	XPA-binding protein, putative		4.326	3.403	4.849	4.02	3.771	0.77	-	1.61031	1.36986	1.47
541.m01156_at	TGME49_105120	sodium:solute symporter family domain-containing protein		4.222	4.364	4.499	4.133	5.193	-	-	-	-	0.722
541.m01151_at	TGME49_105050	calmodulin, putative		6.624	8.932	7.481	6.755	5.534	8.542	2.13	0.249314	1.9084	4.772
541.m01148_at	TGME49_105020	hypothetical protein		3.55	3.92	3.651	4.501	4.601	-	-	-	0.765697	0.735
541.m01146_at	TGME49_104990	guanylate binding protein, putative		6.505	4.749	5.416	4.777	5.423	0.323	0.458	1.41844	1.40056	-
541.m01141_at	TGME49_104880	hypothetical protein		3.983	4.485	4.763	4.971	5.64	-	1.332	-	-	0.616
541.m01140_x_at	TGME49_104870	hypothetical protein		4.459	5.908	5.695	5.614	6.022	2.211	1.91	-	-	-
541.m01140_at	TGME49_104870	hypothetical protein		5.143	7.213	6.758	6.249	6.286	4.699	3.153	-	-	-
541.m00145_at	TGME49_105040	hypothetical protein		3.615	3.812	4.488	5.312	4.761	-	1.311	1.24533	0.672043	-
541.m00144_at	TGME49_105060	tubulin-specific chaperone, putative		6.915	5.349	4.996	5.697	5.231	0.311	0.257	-	-	-
541.m00143_at	TGME49_105460	methionine aminopeptidase, type II, putative		5.925	5.584	5.11	5.129	5.439	-	0.601	-	-	-
541.m00142_at	TGME49_106030	hypothetical protein		3.584	3.502	3.519	3.898	4.05	-	-	-	0.906618	0.867
541.m00141_at	TGME49_106060	hypothetical protein	RON8	5.641	7.69	7.034	7.193	6.516	5.409	2.975	-	-	-
541.m00139_at	TGME49_106520	tRNA pseudouridine synthase B, putative		3.965	5.844	5.352	5.012	5.103	2.495	1.817	-	-	-
541.m00138_at	TGME49_106440	hypothetical protein		4.494	3.821	4.542	4.021	3.984	-	-	1.26904	-	-
541.m00136_at	TGME49_105940	peptidyl-prolyl cis-trans isomerase, putative		5.647	5.832	5.278	4.566	5.128	-	-	-	1.41443	-
541.m00135_at	TGME49_105920	endonuclease III-like protein 1, putative		4.384	4.229	4.051	4.446	4.615	-	-	-	-	0.817
541.m00134_at	TGME49_105860	CAM kinase, CDPK family TgCDPK1_2 (TGTPK4)		4.459	7.245	6.625	5.323	5.347	6.619	3.858	-	2.55102	2.513
541.m00133_at	TGME49_105520	40S ribosomal protein S2, putative	RPS2	5.998	6.47	7.559	8.321	7.867	-	3.739	2.5974	0.485673	-
541.m00132_at	TGME49_105530	hypothetical protein		7.734	5.259	5.367	4.117	4.404	0.14	0.15	-	-	-
541.m00127_at	TGME49_105250	hypothetical protein		4.793	5.298	4.983	5.528	5.737	1.297	-	-	0.734754	0.641
540.m00335_at	TGME49_104520	hypothetical protein		5.282	5.916	5.573	5.048	4.327	-	-	-	-	1.852
540.m00334_at	TGME49_104460	zinc finger (C3HC4 RING finger) protein, putative		5.411	5.114	4.812	5.09	5.024	-	0.727	-	-	-
540.m00331_at	TGME49_104490	hypothetical protein		3.936	7.08	5.401	4.536	4.49	6.796	1.887	0.277624	1.53846	1.566
540.m00330_at	TGME49_104730	mob1/phocein family domain-containing protein		8.584	6.065	6.542	3.947	4.812	0.106	0.154	-	4.2735	3.105
540.m00325_at	TGME49_104450	hypothetical protein		9.03	7.178	6.554	4.149	4.333	0.172	0.1	-	4.06504	3.811
540.m00206_at	TGME49_104770	ubiquitin-conjugating enzyme E2, putative		5.599	4.055	4.677	5.345	5.406	0.485	0.609	-	-	-
540.m00201_at	TGME49_104710	eukaryotic peptide chain release factor subunit, putative		4.791	3.886	3.92	4.278	4.071	0.721	0.728	-	-	-
540.m00199_at	TGME49_104670	internalin, putative		3.655	6.129	4.325	4.006	4.108	3.338	-	0.366032	-	-
540.m00194_at	TGME49_104630	hypothetical protein		6.837	6.151	5.756	4.452	4.733	-	0.431	-	1.99601	-
540.m00192_at	TGME49_104500	hypothetical protein		4.575	7.329	6.467	5.665	6.407	6.823	3.236	0.474383	1.80832	-
540.m00191_at	TGME49_104480	3-oxo-5 alpha-steroid delta 4-dehydrogenase alpha 2, putative		5.903	4.416	4.441	3.515	3.561	0.446	0.451	-	1.31926	-
52.m03469_at	TGME49_054310	hypothetical protein, conserved		4.809	4.087	4.197	3.531	3.786	0.759	0.786	-	1.20482	-
52.m03467_at	TGME49_054240	hypothetical protein, conserved		3.87	4.31	5.278	5.078	4.932	-	1.789	1.55763	-	-
52.m03464_at	TGME49_054040	hypothetical protein, conserved		4.034	4.039	3.484	4.572	4.849	-	-	-	0.714796	0.633
52.m03461_at	TGME49_053760	hypothetical protein, conserved		3.838	3.715	4.789	4.097	3.988	-	1.405	1.45138	1.30208	1.346
52.m03460_at	TGME49_053690	hypothetical protein		5.942	9.491	8.89	8.21	6.038	25.202	13.946	0.553403	1.93424	13.005
52.m03456_at	TGME49_052450	hypothetical protein		5.191	4.084	4.347	3.338	3.706	0.625	-	-	1.32802	-
52.m03455_at	TGME49_052230	hypothetical protein		6.486	3.813	4.848	4.604	4.933	0.236	0.343	-	-	-
52.m03451_at	TGME49_052330	hypothetical protein, conserved		4.618	6.346	5.862	3.933	4.495	2.886	2.009	-	2.55102	2.111
52.m03448_at	-------	-------		3.732	4.593	4.612	3.498	3.597	1.327	1.338	-	1.41844	1.384
52.m02728_at	TGME49_053450	hypothetical protein		6.996	6.79	6.805	6.088	4.944	-	-	-	-	3.636
52.m02726_at	TGME49_053680	hypothetical protein		5.599	7.149	6.158	4.254	6.406	3.386	-	-	2.86533	-
52.m02721_at	TGME49_054620	60S ribosomal protein L39, putative	RPL39	5.685	4.973	7.113	8.192	9.048	0.661	3.1	4.69484	0.366435	0.159
52.m02720_at	TGME49_054610	tim10/DDP zinc finger domain-containing protein		6.2	4.404	5.408	5.207	5.544	0.357	-	-	-	-
52.m02718_at	TGME49_054640	DNA polymerase delta subunit 4, putative		4.133	5.328	4.674	4.388	4.896	1.702	-	-	-	-
52.m02717_at	TGME49_054670	hypothetical protein		5.99	3.818	4.848	5.451	6.672	0.347	0.503	1.45138	-	0.294
52.m02715_at	TGME49_054660	ankyrin repeat-containing protein		7.425	4.675	5.744	5.89	6.813	0.14	0.253	-	-	-
52.m02714_at	TGME49_054790	hypothetical protein		3.828	6.068	5.691	3.192	4.194	3.048	2.337	-	2.7248	2.093
52.m02706_at	TGME49_054800	hypothetical protein		9.773	8.568	8.277	6.164	6.366	0.306	0.231	-	6.53595	5.574
52.m02692_at	TGME49_054030	hypothetical protein, conserved		5.679	4.304	5.092	7.503	7.535	0.5	-	1.41044	0.158983	0.154
52.m02687_at	TGME49_053580	CMGC kinase, CDK family		5.891	3.711	3.796	3.242	3.199	0.362	0.37	-	-	-
52.m02684_at	TGME49_053570	hypothetical protein		4.515	4.706	4.365	3.989	3.951	-	-	-	-	1.144
52.m02683_at	TGME49_053180	hypothetical protein		4.347	5.294	6.046	6.357	5.693	-	2.548	-	-	-
52.m02681_at	TGME49_052630	hypothetical protein		5.072	4.434	4.725	5.27	6.416	0.751	-	-	0.759878	0.343
52.m02676_at	TGME49_052260	hypothetical protein		3.977	3.404	4.304	3.226	3.552	-	-	1.28866	1.34048	-
52.m01692_at	TGME49_054950	hypothetical protein		8.464	5.802	5.975	4.835	5.026	0.098	0.111	-	-	-
52.m01691_at	-------	-------		3.931	5.489	4.946	4.857	4.654	1.994	1.474	-	-	-
52.m01680_at	TGME49_054820	hypothetical protein		3.624	3.654	3.168	4.394	3.63	-	-	-	0.712758	-
52.m01674_at	TGME49_054730	hypothetical protein, conserved		4.09	4.113	4.046	3.612	4.162	-	-	-	1.12613	-
52.m01672_at	TGME49_054710	hypothetical protein		5.124	5.288	5.361	4.63	3.973	-	-	-	1.44509	1.823
52.m01665_at	TGME49_054600	ubiquitin, putative		6.498	3.917	5.111	4.992	6.367	0.241	0.387	-	-	-
52.m01662_at	TGME49_054570	hypothetical protein, conserved		3.773	3.702	4.091	4.188	3.932	-	1.096	1.11607	-	-
52.m01657_at	TGME49_054480	WD-40 repeat-containing protein		4.882	4.183	4	4.753	4.911	-	0.714	-	-	0.704
52.m01655_at	TGME49_054460	hypothetical protein		5.377	5.171	4.7	4.826	4.741	-	0.706	-	-	-
52.m01652_at	TGME49_054430	microneme protein, putative		5.254	3.921	3.767	4.074	4.497	0.575	0.551	-	-	0.79
52.m01648_at	TGME49_054370	adenylate and guanylate cyclase catalytic domain-containing protein		4.383	4.852	4.627	4.381	4.436	1.216	-	-	-	-
52.m01647_at	TGME49_054330	lipase domain-containing protein		3.898	4.856	4.47	3.505	3.881	1.425	-	-	1.3369	-
52.m01644_at	TGME49_054290	hypothetical protein		3.644	4.246	3.55	4.809	4.641	-	-	0.819672	0.655308	0.705
52.m01638_at	TGME49_054180	radial spoke 3 protein		4.309	5.134	6.276	3.88	4.202	-	3.075	2.13675	3.52113	3.19
52.m01637_at	TGME49_054150	hypothetical protein		3.385	3.85	3.873	3.705	3.272	-	-	-	-	1.16
52.m01636_at	TGME49_054140	transcription activator, putative		6.254	5.06	5.104	5.169	5.685	0.458	0.469	-	-	-
52.m01634_at	TGME49_054110	tryptophanyl-tRNA synthetase, putative		5.031	4.112	4.391	4.8	4.793	0.687	0.755	-	0.844595	0.848
52.m01632_at	TGME49_054080	zinc transporter ZIP domain-containing protein		4.587	6.252	5.132	4.978	4.81	2.715	-	0.476417	-	-
52.m01628_at	TGME49_054010	serine carboxypeptidase S28, putative		6.706	5.974	6.071	4.754	4.902	-	-	-	2.20264	2.057
52.m01627_at	TGME49_054000	hypothetical protein		4.343	5.14	5.218	3.416	3.767	-	-	-	1.93798	1.778
52.m01625_at	TGME49_053970	hypothetical protein		3.927	4.516	4.108	4.446	4.129	1.22	-	-	-	-
52.m01623_at	TGME49_053950	XAP5 protein, putative		4.234	4.936	5.183	4.242	5.312	1.334	1.517	-	1.51286	-
52.m01619_at	TGME49_053900	delta-aminolevulinic acid dehydratase, putative		3.704	3.307	3.464	3.942	3.808	0.909	-	-	0.883392	0.917
52.m01611_at	-------	-------		6.259	4.046	4.537	4.202	4.16	0.302	0.359	-	-	-
52.m01609_at	TGME49_053750	hypothetical protein		4.215	5.508	5.205	5.013	5.281	1.847	1.545	-	-	-
52.m01607_at	TGME49_053740	hypothetical protein		4.791	4.646	4.27	4.423	4.445	-	0.812	-	-	-
52.m01606_at	TGME49_053730	importin-alpha re-exporter, putative		4.008	3.676	3.707	4.896	4.276	-	-	-	0.654022	-
52.m01603_at	TGME49_053670	hypothetical protein		6.363	6.539	5.73	3.188	3.686	-	-	-	2.80112	2.49
52.m01602_at	TGME49_053650	DnaJ domain-containing protein		7.9	6.846	6.802	5.562	5.407	0.383	0.369	-	2.55754	2.816
52.m01595_at	TGME49_053530	rpp14 family domain-containing protein		6.167	6.144	6.068	4.868	6.36	-	-	-	2.08768	-
52.m01591_at	TGME49_053480	meiotic recombination protein SPO11, putative		9.265	5.969	5.993	3.065	3.999	0.051	0.051	-	3.46021	2.747
52.m01590_at	TGME49_053470	hypothetical protein, conserved	IMC13	7.219	6.843	5.873	5.356	5.235	-	0.334	0.4649	-	-
52.m01585_at	TGME49_053400	hypothetical protein		4.074	6.214	5.265	3.78	4.471	3.168	1.672	0.527983	1.81818	-
52.m01582_at	TGME49_053370	hypothetical protein	RON4L1	4.379	4.534	4.363	5.322	6.167	-	-	-	-	0.361
52.m01579_at	TGME49_053340	hypothetical protein		4.629	3.188	3.279	3.661	3.75	0.653	0.666	-	-	-
52.m01578_at	TGME49_053330	Rhoptry kinase family protein, truncated	BPK1	3.897	2.818	2.928	5.783	8.251	0.775	0.794	-	0.325627	0.039
52.m01577_at	TGME49_053320	hypothetical protein, conserved		5.642	6.564	5.501	3.961	4.887	1.989	-	0.459559	1.99203	1.402
52.m01575_at	TGME49_053300	hypothetical protein, conserved		4.889	5.218	4.611	3.644	4.215	-	-	-	1.36799	-
52.m01569_at	TGME49_053160	hypothetical protein		4.101	3.478	4.301	4.235	3.76	-	-	1.26422	-	-
52.m01568_at	TGME49_053150	oxidoreductase, putative		4.597	4.711	5.21	3.193	3.847	-	-	-	2.0284	1.733
52.m01566_at	TGME49_053120	hypothetical protein		5.104	5.254	4.987	3.702	4.501	-	-	-	1.6	-
52.m01563_at	TGME49_053090	ATP-dependent RNA helicase, putative		4.002	3.904	4.615	4.526	4.642	-	-	1.27877	-	-
52.m01562_at	TGME49_053070	hydrolase, TatD family domain-containing protein		3.693	3.651	3.51	4.07	3.661	-	-	-	0.859845	-
52.m01559_at	TGME49_053030	alpha-glucosidase II, putative		3.467	5.618	5.96	2.737	3.392	2.439	3.085	-	3.63636	3.139
52.m01556_at	TGME49_052880	hypothetical protein		4.384	5.956	5.423	4.539	4.583	2.354	1.652	-	-	-
52.m01554_s_at	TGME49_052750	hypothetical protein		4.685	3.786	3.631	4.498	5.218	0.735	0.706	-	0.762777	0.543
52.m01553_at	TGME49_052640	plasma-membrane H+-ATPase, putative		4.649	3.424	3.623	4.361	7.246	0.682	0.716	-	-	0.117
52.m01550_at	TGME49_052510	hypothetical protein, conserved		8.24	7.19	7.35	5.504	4.606	0.375	0.433	-	4.31034	6.867
52.m01549_at	TGME49_052490	vacuolar protein sorting 29, putative		6.272	5.235	4.619	4.127	4.473	0.496	0.367	-	-	-
52.m01548_at	TGME49_052460	GPI transamidase 8, putative		3.997	5.464	4.748	4.086	4.417	1.926	1.318	0.684463	1.28205	-
52.m01546_at	TGME49_052400	HIT zinc finger domain-containing protein		4.18	4.276	4.452	4.395	3.877	-	-	-	-	1.207
52.m01543_at	TGME49_052360	Rhoptry kinase family protein ROP24		4.12	6.234	4.985	5.936	5.059	3.171	-	0.447628	-	-
52.m01542_at	TGME49_052350	hypothetical protein		3.63	6.46	5.654	3.551	4.002	4.352	2.401	0.551572	2.45098	2.17
52.m01539_at	TGME49_052310	DNA polymerase epsilon p17 subunit, putative		5.164	3.354	3.825	5.073	5.639	0.524	-	-	-	0.443
52.m01533_at	TGME49_052240	ATPase domain-containing cell division control protein, putative		4.789	4.822	4.576	3.762	4.694	-	-	-	1.30719	-
52.m01529_at	TGME49_052200	zinc finger DHHC domain-containing protein		4.053	5.126	4.386	4.288	4.644	1.559	-	-	-	-
52.m01527_s_at	TGME49_052060	hypothetical protein		4.787	4.333	4.211	4.177	6.909	-	-	-	-	0.186
52.m00034_at	TGME49_054760	hypothetical protein		8.654	8.06	7.22	3.43	3.859	-	0.258	-	8.77193	7.872
52.m00033_at	TGME49_054780	hypothetical protein		7.953	5.75	5.845	3.234	3.992	0.155	0.166	-	2.99401	2.477
52.m00032_at	TGME49_054770	serine/threonine protein phosphatase, putative		8.802	5.988	6.365	5.056	5.595	0.081	0.108	-	2.38663	-
52.m00031_at	TGME49_054870	hypothetical protein		4.532	5.292	5.564	5.467	6.05	1.445	1.704	-	-	-
52.m00030_at	TGME49_054930	hypothetical protein, conserved		4.87	4.379	4.611	4.076	4.199	0.814	-	-	1.21212	1.166
52.m00029_at	TGME49_054880	alpha-galactosidase A, putative		4.189	4.883	4.31	5.52	5.441	-	-	-	0.555247	0.583
52.m00028_at	TGME49_054440	60S ribosomal protein L12, putative	RPL12	7.82	5.801	7.857	8.088	8.002	0.182	-	5.68182	-	-
52.m00027_at	TGME49_054520	hypothetical protein		5.697	3.848	3.7	5.227	4.487	0.429	0.412	-	0.549753	-
52.m00026_at	TGME49_054470	hypothetical protein		4.226	6.654	6.796	5.895	4.927	4.298	4.847	-	-	3.638
52.m00022_at	TGME49_053460	hypothetical protein		8.913	6.255	6.576	3.405	4.633	0.089	0.115	-	5.05051	3.455
52.m00020_at	TGME49_053710	hypothetical protein		8.212	8.078	7.381	5.566	4.463	-	0.458	0.520562	4.2735	7.478
52.m00018_at	TGME49_053820	hypothetical protein, conserved		9.862	9.23	9.032	6.631	6.833	0.535	0.44	-	9.34579	7.894
52.m00017_at	TGME49_053640	hypothetical protein		3.848	5.635	5.051	4.585	5.069	2.24	1.591	-	-	-
52.m00015_at	TGME49_052210	PPR repeat-containing protein		3.546	3.441	3.287	4.023	3.915	-	-	-	0.8285	-
52.m00013_at	TGME49_053360	hypothetical protein		4.257	3.392	4.038	5.733	5.816	0.787	-	1.18483	0.442087	0.418
52.m00012_at	TGME49_052220	Hsc70/Hsp90-organizing protein, putative		3.882	3.257	2.939	4.166	4.519	-	0.8	-	0.733676	0.646
52.m00011_at	TGME49_053890	M16 family peptidase, putative		3.573	4.065	3.693	4.385	4.05	1.144	-	0.900901	0.808407	-
52.m00010_at	TGME49_053430	asparagine synthase, putative		5.918	7.666	7.129	6.499	5.041	4.376	2.678	-	-	4.598
52.m00007_at	TGME49_054900	proteasome subunit beta type 2, putative		4.818	3.854	3.902	4.621	4.897	0.706	0.715	-	0.780031	0.689
52.m00004_at	TGME49_054580	UDP-galactose transporter protein, putative		5.965	4.2	3.844	4.232	4.628	0.396	0.355	-	-	-
52.m00003_at	TGME49_054120	microtubial-binding protein, putative		9.237	7.908	7.855	7.141	7.472	0.275	0.262	-	1.9305	-
52.m00002_at	TGME49_054720	dense granule protein GRA8	GRA8	4.793	8.572	8.88	8.319	5.744	20.144	27.207	-	-	15.855
52.m00001_at	TGME49_052290	importin alpha, putative		4.12	3.479	4.092	3.696	3.725	0.84	-	1.17925	-	-
512.m00003_x_at	-------	-------		3.582	3.679	2.939	4.051	3.678	-	-	-	0.761035	-
50.m07652_s_at	TGME49_050120	hypothetical protein		4.037	4.317	3.981	4.697	5.176	-	-	-	0.772798	0.611
50.m07651_at	TGME49_050110	hypothetical protein, conserved		3.788	7.695	7.509	7.11	4.235	12.42	10.448	-	-	9.132
50.m07140_at	TGME49_049930	hypothetical protein, conserved		7.627	5.327	5.291	3.333	3.631	0.161	0.158	-	2.05761	1.919
50.m07136_at	TGME49_046660	hypothetical protein	AP2XII-3	4.093	7.093	5.561	3.853	4.035	6.558	1.987	0.302939	2.1322	2.023
50.m07132_at	TGME49_047210	hypothetical protein		3.696	4.678	4.532	3.695	3.593	1.389	-	-	-	1.341
50.m07131_at	TGME49_048410	hypothetical protein		4.485	5.392	5.191	3.518	3.603	-	-	-	1.86567	-
50.m07129_at	TGME49_048910	hypothetical protein		3.503	4.382	4.392	3.513	3.855	1.294	1.299	-	1.29702	-
50.m07117_at	TGME49_048280	hypothetical protein		6.376	4.731	5.076	7.186	6.151	0.355	-	-	0.210438	-
50.m07115_at	TGME49_047620	hypothetical protein, conserved		4.078	5.595	5.995	3.565	3.504	2.04	2.686	-	3.08642	3.136
50.m07111_at	TGME49_046150	hypothetical protein, conserved		4.748	4.461	4.062	4.128	4.576	-	0.774	-	-	0.833
50.m07106_at	TGME49_045630	hypothetical protein		6.237	6.237	5.408	4.784	5.363	-	0.564	0.563698	1.38889	-
50.m07098_at	-------	-------		4.487	3.98	3.816	6.517	5.428	-	-	-	0.230256	0.504
50.m07095_at	TGME49_048520	hypothetical protein, conserved		4.339	3.629	4.137	3.765	4.079	0.809	-	-	-	-
50.m07091_at	-------	-------		5.229	3.399	4.108	4.539	4.208	0.51	0.617	1.20773	-	-
50.m07089_at	TGME49_049750	hypothetical protein, conserved		4.329	7.97	7.768	3.615	3.996	13.62	11.252	-	13.8889	12.542
50.m07088_at	TGME49_050000	hypothetical protein		3.383	3.516	3.623	3.192	3.15	-	-	-	1.10497	1.115
50.m07080_at	TGME49_051830	hypothetical protein, conserved		5.634	4.586	5.038	2.961	3.492	-	-	-	1.94932	1.73
50.m07079_x_at	-------	-------		2.959	3.322	3.553	2.471	3.201	-	-	-	1.28205	-
50.m07077_at	TGME49_051890	hypothetical protein		4.994	4.557	4.788	4.023	4.38	0.821	-	-	1.33156	-
50.m05695_at	TGME49_051800	hypothetical protein		5.914	3.825	4.375	4.556	5.49	0.367	0.436	-	-	0.579
50.m05694_at	-------	-------		5.585	3.396	3.889	6.989	8.836	0.412	-	-	0.157332	0.028
50.m05692_at	TGME49_051710	hypothetical protein		6.72	5.692	5.128	4.294	5.46	0.456	0.325	-	-	-
50.m05690_s_at	-------	-------		3.395	5.457	4.769	4.738	3.787	2.241	1.555	-	-	1.411
50.m05687_at	TGME49_051520	hypothetical protein		4.083	4.013	4.947	5.516	4.553	-	1.409	1.43885	0.727273	-
50.m05681_at	TGME49_050740	yip1 domain-containing protein		5.422	4.556	4.528	4.466	4.275	-	0.64	-	-	-
50.m05680_at	TGME49_050770	eukaryotic translation initiation factor 4A		6.814	5.263	5.414	6.622	6.437	0.323	0.353	-	-	-
50.m05677_at	TGME49_049860	centrosomal protein, putative		4.444	4.239	4.734	4.003	3.936	-	-	-	1.30719	1.333
50.m05676_at	TGME49_049940	hypothetical protein		9.348	6.696	7.042	5.977	6.18	0.083	0.111	-	-	-
50.m05675_at	TGME49_049980	leucine rich repeat protein, putative		6.48	5.595	5.411	3.886	4.047	0.522	0.466	-	1.92678	1.837
50.m05668_at	-------	-------		7.002	5.105	5.908	5.493	4.99	0.252	0.415	1.65017	-	1.75
50.m05667_at	TGME49_050090	hypothetical protein		4.421	4.816	4.889	4.543	3.923	-	-	-	-	1.437
50.m05666_at	TGME49_050020	hypothetical protein		3.99	3.389	4.756	4.751	5.609	-	1.325	1.54799	-	0.627
50.m05665_at	TGME49_049970	hypothetical protein		4.614	5.971	5.008	4.493	4.383	2.175	-	0.551268	-	-
50.m05663_at	TGME49_049730	hypothetical protein		3.73	3.799	4.079	3.534	3.398	-	-	-	1.16009	1.198
50.m05654_at	TGME49_048980	nuclear movement domain-containing protein		5.099	4.172	4.477	4.345	4.882	0.676	-	-	-	-
50.m05652_at	TGME49_048730	oocyst wall protein, putative		5.351	7.643	7.503	3.909	4.625	6.199	5.444	-	10	7.84
50.m05651_at	TGME49_048740	hypothetical protein		4.241	5.852	4.728	4.932	5.015	2.3	-	-	-	-
50.m05646_at	TGME49_048880	Ras family domain-containing protein		8.73	5.803	5.625	5.79	5.039	0.076	0.067	-	-	-
50.m05644_at	TGME49_048900	hypothetical protein		4.125	5.65	5.063	4.106	4.438	2.083	1.475	0.707714	1.48368	1.323
50.m05642_at	TGME49_048800	hypothetical protein		3.759	4.372	4.527	3.816	3.961	1.21	1.283	-	1.26422	1.213
50.m05636_at	TGME49_048450	zinc finger (C3HC4 RING finger) protein, putative		5.571	5.06	4.305	4.728	4.71	-	0.537	0.721501	-	-
50.m05635_at	TGME49_048250	pre-mRNA-splicing factor, putative		4.245	4.919	4.242	4.633	4.312	1.318	-	0.757576	-	-
50.m05634_at	TGME49_048380	hypothetical protein		8.807	5.823	5.754	3.355	4.136	0.072	0.068	-	2.73973	-
50.m05632_at	TGME49_048200	dimethyladenosine transferase, putative		3.934	3.464	3.988	4.689	5.288	-	-	-	-	0.575
50.m05627_at	TGME49_047950	DNA-directed RNA polymerase II largest subunit, putative		5.308	4.24	4.281	3.596	3.83	0.616	0.624	-	-	-
50.m05626_at	TGME49_047750	hypothetical protein		3.21	4.346	3.832	3.081	3.386	1.366	-	-	-	-
50.m05625_at	TGME49_047330	hypothetical protein		4.636	5.757	5.258	4.865	5.024	1.854	1.358	0.732601	-	-
50.m05622_at	TGME49_047530	hypothetical protein		4.382	4.229	5.526	7.343	7.308	-	1.762	1.85874	0.23663	0.244
50.m05620_at	TGME49_047370	hypothetical protein		4.56	3.651	3.927	3.713	3.254	0.748	-	-	-	-
50.m05616_at	TGME49_046760	hypothetical protein		4.441	3.705	3.787	3.551	3.605	0.794	-	-	-	-
50.m05614_at	TGME49_046590	hypothetical protein		3.58	5.196	4.536	4.741	4.454	1.843	-	-	-	-
50.m05610_at	TGME49_046450	hypothetical protein		3.877	5.607	4.774	4.042	4.117	2.181	1.38	0.632511	1.31579	1.285
50.m05607_at	TGME49_046170	ARID/BRIGHT DNA-binding domain-containing protein		3.819	3.394	3.603	5.007	4.582	-	-	-	0.603136	0.732
50.m05602_at	TGME49_045430	hypothetical protein		3.645	3.257	3.259	5.012	3.959	-	-	-	0.555247	0.839
50.m03428_at	TGME49_051950	ribosomal protein L7/L12, putative		4.218	5.647	4.813	4.486	4.981	2.017	-	0.627353	-	-
50.m03424_at	TGME49_051910	hypothetical protein		4.12	5.291	4.078	3.472	3.662	1.673	-	0.589971	-	-
50.m03422_x_at	TGME49_051870	histone H2B, putative		5.017	5.31	5.836	4.475	4.649	-	1.641	-	2.08768	1.947
50.m03422_at	TGME49_051870	histone H2B, putative		4.044	5.413	6.004	3.821	4.097	1.84	2.732	-	2.91545	2.687
50.m03419_at	TGME49_051840	hypothetical protein		6.125	5.117	4.655	4.632	5.595	-	0.417	-	-	-
50.m03418_at	TGME49_051820	hypothetical protein		7.195	5.139	5.209	3.966	4.29	0.216	0.224	-	-	-
50.m03416_at	TGME49_051790	hypothetical protein		4.592	4.916	4.79	4.141	4.049	-	-	-	1.2837	1.322
50.m03413_at	TGME49_051760	proteasome activator subunit, putative		5.554	5.039	4.852	5.369	5.684	-	-	-	-	0.623
50.m03412_at	TGME49_051750	MORN repeat protein, putative		3.329	5.02	4.715	3.385	3.644	1.78	1.541	-	1.52207	1.43
50.m03408_at	TGME49_051680	translationally-controlled tumor protein, putative		4.75	5.907	6.593	7.496	7.82	1.959	3.33	1.70068	0.451264	0.334
50.m03407_at	TGME49_051670	ATPase, AAA family domain containing protein		4.697	3.58	4.244	4.526	4.238	0.694	-	1.21065	-	-
50.m03404_at	TGME49_051630	cation efflux family protein, putative		4.776	4.634	4.545	4.341	4.064	-	-	-	-	1.185
50.m03401_at	TGME49_051590	protease, putative		4.019	4.483	4.184	4.829	4.695	-	-	-	0.775795	-
50.m03400_x_at	TGME49_051560	hypothetical protein		5.884	4.423	4.036	4.082	4.051	0.454	0.398	-	-	-
50.m03399_at	TGME49_051550	acyl-CoA-binding protein, putative		9.214	8.448	7.719	5.308	5.703	-	0.236	-	6.80272	5.335
50.m03397_at	TGME49_051510	ulp1 protease family, C-terminal catalytic domain-containing protein		3.904	4.077	4.496	4.008	3.726	-	-	-	-	1.279
50.m03394_at	TGME49_051470	hypothetical protein		6.541	5.965	5.561	4.769	4.953	-	0.486	-	1.53846	-
50.m03390_at	TGME49_051410	hypothetical protein		4.029	3.743	3.438	4.282	4.016	-	-	-	0.788644	-
50.m03389_at	TGME49_051400	transmembrane protein, putative		4.387	4.843	4.779	3.792	3.839	-	-	-	1.41643	1.398
50.m03387_s_at	TGME49_051280	hypothetical protein		3.461	5.899	4.79	3.726	3.756	2.957	1.546	0.522739	1.44718	1.437
50.m03386_at	TGME49_051170	hypothetical protein		3.295	4.871	4.161	4.103	3.697	1.667	-	-	-	-
50.m03375_at	TGME49_050830	26S proteasome regulatory particle non-ATPase subunit, putative		4.103	3.592	3.214	4.517	3.899	-	0.795	-	0.686813	0.845
50.m03374_at	TGME49_050820	hypothetical protein		3.197	4.939	4.568	4.027	3.859	1.761	1.491	-	1.20919	1.27
50.m03373_at	TGME49_050810	ribosomal protein L35, putative	RPL35	7.477	6.795	7.487	7.469	7.263	0.545	-	1.85185	-	-
50.m03365_at	TGME49_050720	intraflagellar transport protein component IFT74/72, putative		4.343	4.361	3.904	3.914	3.868	-	0.869	0.863558	-	-
50.m03360_at	TGME49_050680	TBC domain-containing kinase		5.353	4.543	4.42	4.624	4.82	0.671	0.64	-	-	-
50.m03358_at	TGME49_050360	esterase, putative		4.656	4.22	3.935	4.167	5.069	-	-	-	-	0.638
50.m03357_at	TGME49_050350	postsynaptic protein CRIPT, putative		5.758	6.249	6.25	5.305	6.329	-	-	-	1.90476	-
50.m03355_at	TGME49_050330	hypothetical protein		7.33	6.58	5.991	5.722	5.328	-	0.328	-	-	-
50.m03352_at	TGME49_050040	hypothetical protein		4.266	5.177	5.081	5.114	5.022	1.495	1.421	-	-	-
[truncated: 1,831 more rows]
