# Supplementary material for: Transcriptomic Analysis of Toxoplasma Development Reveals Many Novel Functions and Structures Specific to Sporozoites and Oocysts
Source: PLoS One. 2012 Feb 13;7(2):e29998. doi: 10.1371/journal.pone.0029998 (PMC3278417; doi:10.1371/journal.pone.0029998)
Supplement: Table S3 — Lists of the top 30 significant genes (p<0.05) in each of the oocyst time point comparisons, listed in order of genes with the largest fold-change in mean expression level in each direction, up or down. (XLSX) [file pone.0029998.s003.xlsx]

## Sheet: Sheet1
Supplemental Table 3. Top 30 probesets for which a significant difference was identified in oocyst time point pair-wise comparisons.
Higher in d4 versus d0
				Average glog expression					Fold-change*
Probesets	Gene ID1	Product2		d03	d43	d103	Tz4	Bz5	d4 vs. d0
55.m04850_at	TGME49_059900	hypothetical protein, conserved		4.074	10.283	9.046	3.064	3.637	143.092
65.m01089_at	TGME49_076880	late embryogenesis abundant domain-containing protein		4.273	10.202	9.322	3.475	3.785	123.689
641.m01540_at	TGME49_119890	hypothetical protein		4.719	10.302	9.27	5.545	4.15	114.759
65.m01086_at	TGME49_076850	late embryogenesis abundant domain-containing protein		4.912	10.355	9.442	3.504	4.409	110.666
583.m05759_at	TGME49_116550	hypothetical protein		3.86	9.719	7.753	3.621	3.941	87.021
74.m00761_at	TGME49_081590	hypothetical protein		5.872	10.619	9.848	4.929	4.579	81.206
25.m01899_at	TGME49_009920	PAN domain-containing protein		3.788	9.583	7.679	3.196	4.234	77.563
113.m01577_at	TGME49_097280	hypothetical protein, conserved		4.199	9.62	7.871	3.201	5.124	71.181
583.m00020_at	TGME49_116190	superoxide dismutase, putative		4.891	9.879	9.047	3.848	4.389	69.654
55.m04865_at	TGME49_060190	microneme protein, putative	MIC13	5.144	9.972	8.616	4.405	6.667	67.163
59.m00089_at	TGME49_070250	dense granule protein 1 / major antigenp24	GRA1	5.327	9.981	9.714	9.114	9.343	61.158
80.m02214_at	TGME49_089370	hypothetical protein		5.262	9.942	8.153	6.436	7.33	61.074
55.m04769_at	TGME49_058550	SRS28 (= SporoSAG)	SRS28	5.725	10.201	9.457	4.47	4.068	59.269
20.m05914_at	TGME49_004530	microneme protein MIC11	MIC11	5.164	9.831	9.346	8.347	7.915	57.763
50.m00010_at	TGME49_050710	microneme protein 10	MIC10	5.45	9.963	9.681	8.737	8.517	55.823
65.m01087_at	TGME49_076860	late embryogenesis abundant domain-containing protein		4.086	9.27	8.003	3.271	3.841	52.235
25.m00003_at	TGME49_008450	serine proteinase inhibitor, putative	TgPI-1	5.131	9.696	9.115	7.154	7.142	51.436
20.m03902_at	TGME49_005330	hypothetical protein		4.921	9.572	7.982	7	7.607	50.645
80.m03960_at	TGME49_092350	hypothetical protein		4.712	9.435	8.095	3.946	4.527	48.709
44.m00039_at	TGME49_032030	hypothetical protein		4.548	9.306	7.942	7.293	7.098	45.937
20.m00005_at	TGME49_003310	dense granule protein 7	GRA7	4.899	9.462	9.614	8.657	8.198	45.91
44.m02755_at	TGME49_032940	small heat shock protein 20		4.797	9.377	8.604	7.762	7.301	44.28
583.m00001_at	TGME49_108840	SRS51 (= SRS3)	SRS3	6.229	10.261	9.36	7.985	5.031	43.681
8.m00176_s_at	TGME49_000230	PAN domain-containing protein		5.414	9.688	7.775	5.98	8.472	43.435
541.m02054_at	TGME49_106270	hypothetical protein		5.464	9.696	9.094	5.457	7.611	42.469
8.m00004_at	TGME49_000360	hypothetical protein		5.065	9.42	9.175	8.561	7.684	40.533
76.m01687_at	TGME49_087040	hypothetical protein		4.983	9.322	7.678	5.373	6.377	38.367
57.m03094_at	TGME49_066130	glutathione/thioredoxin peroxidase, putative		4.03	8.912	7.705	3.635	4.183	37.375
80.m02161_at	TGME49_088650	hypothetical protein		5.088	9.321	9.18	8.553	8.398	36.319
50.m00027_at	TGME49_046550	eukaryotic aspartyl protease, putative		5.43	9.515	8.389	7.898	7.182	36.247
Higher in d0 versus d4
				Average glog expression					Fold-change*
Probesets	Gene ID1	Product2		d03	d43	d103	Tz4	Bz5	d0 vs. d4
46.m01609_at	TGME49_034470	hypothetical protein		9.398	5.557	6.529	5.225	5.518	29.4118
80.m02335_at	TGME49_091850	40S ribosomal protein S30, putative	RPS30	9.291	5.523	6.818	8.728	9.772	27.7778
583.m09098_at	-------	-------		9.647	6.048	5.627	4.897	5.531	27.027
583.m09098_s_at	-------	-------		9.574	6.097	5.913	4.288	5.449	24.3902
41.m00032_at	TGME49_022160	aldehyde dehydrogenase, putative		9.075	5.405	5.598	4.688	5.112	23.8095
80.m02335_x_at	TGME49_091850	40S ribosomal protein S30, putative	RPS30	9.232	5.803	6.831	8.692	9.861	21.7391
80.m02327_at	TGME49_091660	hypothetical protein		8.786	5.119	4.952	3.846	4.079	21.2766
50.m03309_at	TGME49_049520	hypothetical protein		9.872	6.639	6.793	3.119	3.858	21.2766
42.m07444_at	-------	-------		9.393	6.077	6.719	3.92	5.847	20.8333
49.m03162_at	TGME49_039650	hypothetical protein		9.256	5.925	6.15	2.98	3.694	20.4082
35.m00010_at	TGME49_016400	meiotic recombination protein DMC1-like protein, putative		9.14	5.785	5.778	3.327	3.946	20
52.m01591_at	TGME49_053480	meiotic recombination protein SPO11, putative		9.265	5.969	5.993	3.065	3.999	19.6078
46.m00009_at	TGME49_036910	U2 snRNP auxiliary factor small subunit, putative		9.737	6.577	7.446	6.162	6.232	19.6078
55.m05026_at	TGME49_063010	BTB/POZ domain-containing protein		9.573	6.387	6.39	3.024	3.842	19.6078
55.m00160_at	TGME49_061560	TBPIP domain-containing protein		9.173	5.87	5.793	3.297	4.46	19.2308
69.m00203_at	TGME49_079440	hypothetical protein, conserved		9.001	5.648	5.744	3.492	4.126	18.8679
55.m04627_at	TGME49_055660	hypothetical protein		10.299	7.261	8.301	6.102	5.126	18.8679
72.m00683_at	TGME49_080680	hypothetical protein		8.933	5.576	5.622	3.897	4.284	18.5185
57.m00020_at	TGME49_064810	hypothetical protein		8.783	5.354	5.581	3.303	4.175	18.5185
57.m01812_at	TGME49_066790	hypothetical protein		9.343	6.158	6.711	3.615	3.732	18.5185
55.m05058_at	TGME49_063410	scavenger receptor protein SR2		8.877	5.537	5.448	3.395	4.366	18.1818
611.m00052_at	TGME49_117710	enoyl-CoA hydratase, putative		9.993	6.97	7.383	4.452	5.532	18.1818
44.m02740_at	-------	-------		8.874	5.565	5.783	4.615	5.422	17.8571
35.m01593_at	TGME49_016090	tropomyosin 1 alpha chain, putative		8.918	5.613	5.774	3.304	4.006	17.8571
42.m00070_at	TGME49_026570	hypothetical protein		8.74	5.355	6.077	7.825	6.653	17.5439
59.m00037_at	TGME49_071220	hypothetical protein		8.897	5.639	5.702	3.38	4.144	17.2414
44.m02661_at	TGME49_031430	oligosaccharyl transferase STT3, putative		8.741	5.395	6.512	5.549	6.21	17.2414
27.m00073_at	TGME49_010770	hypothetical protein		8.99	5.774	6.022	4.508	4.819	17.2414
27.m00073_s_at	TGME49_010770	hypothetical protein		9.341	6.261	6.377	3.364	3.902	17.2414
25.m01774_at	TGME49_007730	hypothetical protein		8.597	5.169	6.106	3.214	3.865	17.2414
Higher in d10 versus d0
				Average glog expression					Fold-change*
Probesets	Gene ID1	Product2		d03	d43	d103	Tz4	Bz5	d10 vs. d0
20.m00005_at	TGME49_003310	dense granule protein 7	GRA7	4.899	9.462	9.614	8.657	8.198	53.359
65.m01089_at	TGME49_076880	late embryogenesis abundant domain-containing protein		4.273	10.202	9.322	3.475	3.785	51.708
31.m00928_at	TGME49_013280	hypothetical protein		4.621	8.655	9.411	6.719	6.05	49.454
59.m00089_at	TGME49_070250	dense granule protein 1 / major antigenp24	GRA1	5.327	9.981	9.714	9.114	9.343	46.927
65.m01086_at	TGME49_076850	late embryogenesis abundant domain-containing protein		4.912	10.355	9.442	3.504	4.409	44.73
50.m00010_at	TGME49_050710	microneme protein 10	MIC10	5.45	9.963	9.681	8.737	8.517	42.203
55.m04850_at	TGME49_059900	hypothetical protein, conserved		4.074	10.283	9.046	3.064	3.637	42.056
641.m01540_at	TGME49_119890	hypothetical protein		4.719	10.302	9.27	5.545	4.15	41.261
74.m00761_at	TGME49_081590	hypothetical protein		5.872	10.619	9.848	4.929	4.579	37.723
20.m05914_at	TGME49_004530	microneme protein MIC11	MIC11	5.164	9.831	9.346	8.347	7.915	35.744
76.m00004_at	TGME49_086450	dense granule protein 5 precursor	GRA5	5.508	9.546	9.466	9.097	9.333	32.914
8.m00004_at	TGME49_000360	hypothetical protein		5.065	9.42	9.175	8.561	7.684	31.832
80.m02161_at	TGME49_088650	hypothetical protein		5.088	9.321	9.18	8.553	8.398	31.607
551.m00001_at	TGME49_108020	SRS57 (= SAG3, P43)	SAG3	4.674	8.236	8.967	6.343	5	31.232
583.m00020_at	TGME49_116190	superoxide dismutase, putative		4.891	9.879	9.047	3.848	4.389	30.615
55.m04760_at	TGME49_058470	hypothetical protein		5.045	8.85	9.07	7.912	7.084	29.007
25.m00003_at	TGME49_008450	serine proteinase inhibitor, putative	TgPI-1	5.131	9.696	9.115	7.154	7.142	28.979
55.m04769_at	TGME49_058550	SRS28 (= SporoSAG)	SRS28	5.725	10.201	9.457	4.47	4.068	28.339
52.m00002_at	TGME49_054720	dense granule protein GRA8	GRA8	4.793	8.572	8.88	8.319	5.744	27.207
641.m00002_at	TGME49_119560	microneme protein MIC3	MIC3	5.678	9.498	9.237	8.789	7.678	23.535
541.m02054_at	TGME49_106270	hypothetical protein		5.464	9.696	9.094	5.457	7.611	23.438
49.m03169_at	TGME49_039740	hypothetical protein	GRA14	5.181	9.294	8.848	7.572	6.816	21.704
59.m03599_at	TGME49_071930	hypothetical protein, conserved		5.061	9.115	8.744	8.015	8.398	20.902
44.m02755_at	TGME49_032940	small heat shock protein 20		4.797	9.377	8.604	7.762	7.301	20.743
80.m00012_at	TGME49_091890	microneme protein MIC1	MIC1	5.042	8.546	8.609	8.306	5.657	18.505
641.m01582_at	TGME49_120530	hypothetical protein		6.291	9.901	9.426	3.282	3.598	18.185
583.m00001_at	TGME49_108840	SRS51 (= SRS3)	SRS3	6.229	10.261	9.36	7.985	5.031	17.878
55.m04865_at	TGME49_060190	microneme protein, putative	MIC13	5.144	9.972	8.616	4.405	6.667	17.657
42.m03335_at	TGME49_024130	hypothetical protein		4.953	8.986	8.436	8.077	7.651	16.362
72.m00001_at	TGME49_080380	non-transmembrane antigen		4.683	9.048	8.281	7.41	6.706	15.959
Higher in d0 versus d10
				Average glog expression					Fold-change*
Probesets	Gene ID1	Product2		d03	d43	d103	Tz4	Bz5	d0 vs. d10
583.m09098_at	-------	-------		9.647	6.048	5.627	4.897	5.531	37.037
583.m09098_s_at	-------	-------		9.574	6.097	5.913	4.288	5.449	27.7778
80.m02327_at	TGME49_091660	hypothetical protein		8.786	5.119	4.952	3.846	4.079	23.2558
76.m02661_at	TGME49_085920	glutathione S-transferase, putative		9.057	5.93	5.431	4.279	3.977	23.2558
41.m00032_at	TGME49_022160	aldehyde dehydrogenase, putative		9.075	5.405	5.598	4.688	5.112	21.2766
55.m00160_at	TGME49_061560	TBPIP domain-containing protein		9.173	5.87	5.793	3.297	4.46	20.4082
35.m00010_at	TGME49_016400	meiotic recombination protein DMC1-like protein, putative		9.14	5.785	5.778	3.327	3.946	20
57.m00009_at	TGME49_066870	major facilitator family protein, putative		8.804	5.621	5.234	3.309	4.055	20
52.m01591_at	TGME49_053480	meiotic recombination protein SPO11, putative		9.265	5.969	5.993	3.065	3.999	19.6078
55.m05026_at	TGME49_063010	BTB/POZ domain-containing protein		9.573	6.387	6.39	3.024	3.842	19.6078
55.m05058_at	TGME49_063410	scavenger receptor protein SR2		8.877	5.537	5.448	3.395	4.366	19.2308
50.m03309_at	TGME49_049520	hypothetical protein		9.872	6.639	6.793	3.119	3.858	18.8679
72.m00683_at	TGME49_080680	hypothetical protein		8.933	5.576	5.622	3.897	4.284	18.1818
69.m00203_at	TGME49_079440	hypothetical protein, conserved		9.001	5.648	5.744	3.492	4.126	17.8571
27.m00092_at	TGME49_011320	C protein immunoglobulin-A-binding beta antigen		9.265	6.291	6.138	3.219	4.088	17.5439
49.m03162_at	TGME49_039650	hypothetical protein		9.256	5.925	6.15	2.98	3.694	17.2414
49.m05673_at	TGME49_040680	hypothetical protein		8.853	5.834	5.582	3.546	4.22	17.2414
57.m01855_at	TGME49_067410	scavenger receptor protein TgSR1, putative		9.326	6.281	6.247	3.163	4.034	16.9492
59.m00037_at	TGME49_071220	hypothetical protein		8.897	5.639	5.702	3.38	4.144	16.6667
20.m00381_at	TGME49_005070	hypothetical protein		9.34	6.285	6.303	3.884	4.254	16.6667
76.m03401_at	TGME49_085300	hypothetical protein, conserved		9.134	6.264	6.032	3.205	3.98	16.6667
80.m00094_at	TGME49_091840	hypothetical protein		8.888	5.761	5.71	3.583	4.485	16.3934
57.m00020_at	TGME49_064810	hypothetical protein		8.783	5.354	5.581	3.303	4.175	16.129
35.m01593_at	TGME49_016090	tropomyosin 1 alpha chain, putative		8.918	5.613	5.774	3.304	4.006	16.129
25.m00187_at	TGME49_007780	hypothetical protein		9.035	6.003	5.94	3.477	4.506	16.129
80.m00058_at	TGME49_090610	hypothetical protein		9.445	6.525	6.47	3.49	4.107	16.129
59.m00026_at	TGME49_069170	hypothetical protein		8.835	5.795	5.685	3.286	4.037	15.873
27.m00073_s_at	TGME49_010770	hypothetical protein		9.341	6.261	6.377	3.364	3.902	15.625
44.m02740_at	-------	-------		8.874	5.565	5.783	4.615	5.422	15.3846
25.m00190_at	TGME49_008330	hypothetical protein		8.598	5.586	5.346	3.474	4.682	15.3846
Higher in d10 versus d4
				Average glog expression					Fold-change*
Probesets	Gene ID1	Product2		d03	d43	d103	Tz4	Bz5	d10 vs. d4
46.m02893_x_at	TGME49_034550	60S ribosomal protein L29, putative	RPL29	6.02	5.151	8.304	8.746	9.458	12.987
46.m02893_at	TGME49_034550	60S ribosomal protein L29, putative	RPL29	6.311	5.631	8.431	8.807	9.515	10.989
641.m01588_at	TGME49_120600	glycine-rich protein 2, putative		5.238	4.038	7.401	7.603	8.265	8.77193
28.m00306_at	TGME49_012290	40s ribosomal protein s19, putative	RPS19	5.2	4.226	7.172	8.514	8.217	6.75676
49.m03140_at	TGME49_039330	60s ribosomal protein l37, putative	RPL37	8.37	5.367	7.631	8.289	8.093	6.06061
52.m00028_at	TGME49_054440	60S ribosomal protein L12, putative	RPL12	7.82	5.801	7.857	8.088	8.002	5.68182
55.m05028_at	TGME49_063040	40S ribosomal protein S16, putative	RPS16	7.273	4.669	7.15	8.168	8.52	5.58659
80.m02240_at	TGME49_089750	ubiquitin / ribosomal protein CEP52 fusion protein, putative	RPL40	8.884	5.913	7.897	8.216	8.684	5.46448
59.m03516_at	TGME49_070380	40S ribosomal protein S13, putative	RPS13	8.331	4.912	7.189	8.14	7.661	5.18135
583.m00016_at	TGME49_110490	ribosomal protein L22, putative	RPL27A	8.059	5.991	7.875	8.75	8.998	5.05051
57.m03130_at	TGME49_065370	hypothetical protein		4.654	3.626	6.624	7.035	6.681	4.97512
42.m00037_at	TGME49_025080	40S ribosomal protein S18, putative	RPS18	7.713	6.076	7.874	8.506	8.949	4.73934
76.m00009_at	TGME49_084560	60S ribosomal protein L9, putative	RPL9	7.587	4.183	6.75	7.899	8.058	4.71698
37.m00753_at	TGME49_017570	40s ribosomal protein S27, putative	RPS27	5.912	4.866	7.059	8.275	8.735	4.71698
52.m02721_at	TGME49_054620	60S ribosomal protein L39, putative	RPL39	5.685	4.973	7.113	8.192	9.048	4.69484
50.m03231_at	TGME49_048390	60S ribosomal protein L26, putative	RPL26	8.081	5.961	7.767	8.684	9.282	4.6729
55.m00189_at	TGME49_063050	60S ribosomal protein L13, putative	RPL13	8.02	5.676	7.468	8.198	6.586	4.31034
49.m00058_at	TGME49_044320	60S ribosomal protein L24, putative	RPL24	6.674	5.691	7.473	8.209	7.634	4.2735
41.m01387_at	TGME49_023050	40s ribosomal protein S20, putative	RPS20	4.864	5.521	7.341	8.648	7.573	4.23729
57.m00005_at	TGME49_067400	ribosomal protein L32, putative	RPL32	5.715	5.295	7.186	8.786	9.634	4.21941
583.m00012_at	TGME49_114810	60S ribosomal protein L7, putative	RPL7	5.59	5.006	7.007	8.546	7.954	4.20168
25.m00216_at	TGME49_007840	40S ribosomal protein S17, putative	RPS17	6.721	4.285	6.507	8.559	9.039	3.73134
44.m04669_at	TGME49_032300	40S ribosomal protein S3, putative	RPS3	6.145	4.091	6.418	8.719	9.033	3.7037
42.m07384_at	TGME49_027910	hypothetical protein		7.042	5.487	7.166	7.258	7.045	3.69004
44.m04692_at	TGME49_029250	60S ribosomal protein L28, putative	RPL28	5.973	5.581	7.207	8.258	8.793	3.61011
33.m02677_at	TGME49_015390	Tim10/DDP family zinc finger containing protein		6.105	3.98	6.328	4.973	7.088	3.55872
145.m00327_at	TGME49_100000	60S ribosomal protein L18, putative	RPL18	8.937	5.859	7.377	8.254	7.644	3.4965
31.m00922_at	TGME49_013350	40S ribosomal protein S15, putative	RPS15	5.639	4.572	6.555	8.655	8.652	3.48432
33.m01367_at	TGME49_015460	40S ribosomal protein S24, putative	RPS24	6.738	5.442	7.066	8.335	8.172	3.47222
42.m00050_at	TGME49_025930	triosephosphate isomerase, putative		5.871	5.194	6.883	6.419	6.385	3.41297
Higher in d4 versus d10
				Average glog expression					Fold-change*
Probesets	Gene ID1	Product2		d03	d43	d103	Tz4	Bz5	d4 vs. d10
59.m06069_at	TGME49_071210	4-alpha-glucanotransferase, putative		4.896	8.761	6.299	3.277	3.936	9.399
113.m01576_at	TGME49_097290	hypothetical protein, conserved		4.682	8.281	5.848	3.838	4.956	8.246
55.m04840_at	TGME49_059670	von Willebrand factor type A domain-containing protein		4.456	8.843	6.7	3.561	4.256	7.345
46.m01603_at	TGME49_034400	hypothetical protein		3.883	7.816	5.403	4.042	3.895	7.069
583.m05759_at	TGME49_116550	hypothetical protein		3.86	9.719	7.753	3.621	3.941	6.767
57.m01872_s_at	TGME49_067680	microneme protein, putative	MIC12	5.739	9.042	7.042	4.921	7.19	6.643
8.m00176_s_at	TGME49_000230	PAN domain-containing protein		5.414	9.688	7.775	5.98	8.472	6.428
25.m01899_at	TGME49_009920	PAN domain-containing protein		3.788	9.583	7.679	3.196	4.234	6.339
74.m00981_at	TGME49_081600	hypothetical protein		4.769	9.16	7.273	5.769	5.955	6.068
80.m02214_at	TGME49_089370	hypothetical protein		5.262	9.942	8.153	6.436	7.33	5.775
113.m01577_at	TGME49_097280	hypothetical protein, conserved		4.199	9.62	7.871	3.201	5.124	5.49
65.m01088_at	TGME49_076870	LEA1 protein, putative		5.795	9.313	7.551	3.439	3.948	5.469
42.m03277_at	TGME49_023430	hypothetical protein		3.665	7.036	4.679	3.147	3.875	5.023
55.m04618_at	TGME49_055460	EGF-like domain-containing protein		3.842	7.128	4.871	3.099	4.869	4.997
76.m01687_at	TGME49_087040	hypothetical protein		4.983	9.322	7.678	5.373	6.377	4.903
64.m00574_at	TGME49_075660	hypothetical protein		8.375	8.637	6.953	3.467	4.565	4.833
20.m05963_at	TGME49_002930	hypothetical protein		4.015	7.334	5.291	3.595	5.695	4.828
20.m03902_at	TGME49_005330	hypothetical protein		4.921	9.572	7.982	7	7.607	4.712
55.m04851_at	TGME49_059910	hypothetical protein		4.378	7.809	6.013	3.768	4.353	4.673
113.m01573_at	TGME49_097910	hypothetical protein		4.248	7.684	5.859	5.289	4.242	4.64
42.m03604_at	TGME49_028110	hypothetical protein		3.935	8.706	7.078	3.606	3.949	4.631
46.m01600_at	TGME49_034370	SRS42	SRS42	4.373	6.885	4.635	4.437	4.53	4.485
83.m02142_at	TGME49_092960	transmembrane domain-containing protein		7.201	9.089	7.535	5.669	5.108	4.452
583.m05690_at	TGME49_115550	microneme protein, putative		4.73	8.01	6.332	3.531	3.829	4.434
49.m07214_at	TGME49_038160	hypothetical protein		4.632	8.791	7.253	3.629	4.171	4.302
55.m04651_at	TGME49_056790	hypothetical protein		4.132	8.613	7.062	4.123	3.974	4.29
42.m08072_at	TGME49_023940	hypothetical protein		8.116	9.092	7.603	7.507	5.79	4.192
541.m01151_at	TGME49_105050	calmodulin, putative		6.624	8.932	7.481	6.755	5.534	4.011
20.m03802_at	TGME49_003500	alanine dehydrogenase, putative		5.864	6.841	4.873	3.439	4.533	3.881
20.m03975_at	TGME49_006690	hypothetical protein, conserved		3.835	6.822	4.852	5.153	5.132	3.856
Mean normalized, glog-transformed expression values and calculated fold-change in expression levels for each pair-wise comparison.
1 TGME49_Gene identifier according to ToxoDB.org (v6.4)
2 Identity of protein assigned by ToxoDB.org (v6.4)
3 Day 10 sporulated oocysts
4 in vitro-derived tachyzoites (2 dpi)
5 in vivo-derived bradyzoites (21 dpi)
* Fold-change calculated from glog mean expression values back transformed to the original scale (see materials and methods) and shown only where values are significantly different, p<0.05.
